# Supplementary material for: Characterization of heterogeneous metabolism in hepatocellular carcinoma identifies new therapeutic target and treatment strategy
Source: Front Immunol. 2023 Mar 16;14:1076587. doi: 10.3389/fimmu.2023.1076587 (PMC10060979; doi:10.3389/fimmu.2023.1076587)
Supplement: Supplementary file 2 [file Table_1.xlsx]

## Sheet: Sheet1
Pathways taken into consideration
Amino acid metabolism
KEGG_ALANINE_ASPARTATE_AND_GLUTAMATE_METABOLISM
KEGG_ARGININE_AND_PROLINE_METABOLISM
KEGG_BUTANOATE_METABOLISM
KEGG_CYSTEINE_AND_METHIONINE_METABOLISM
KEGG_GLUTATHIONE_METABOLISM
KEGG_GLYCINE_SERINE_AND_THREONINE_METABOLISM
KEGG_HISTIDINE_METABOLISM
KEGG_LYSINE_DEGRADATION
KEGG_PHENYLALANINE_METABOLISM
KEGG_TRYPTOPHAN_METABOLISM
KEGG_TYROSINE_METABOLISM
KEGG_VALINE_LEUCINE_AND_ISOLEUCINE_BIOSYNTHESIS
KEGG_VALINE_LEUCINE_AND_ISOLEUCINE_DEGRADATION
Carbohydrate
KEGG_FRUCTOSE_AND_MANNOSE_METABOLISM
KEGG_GALACTOSE_METABOLISM
KEGG_GLYCOLYSIS_GLUCONEOGENESIS
KEGG_PENTOSE_AND_GLUCURONATE_INTERCONVERSIONS
KEGG_PENTOSE_PHOSPHATE_PATHWAY
KEGG_PYRUVATE_METABOLISM
KEGG_STARCH_AND_SUCROSE_METABOLISM
Energy
KEGG_CITRATE_CYCLE_TCA_CYCLE
KEGG_OXIDATIVE_PHOSPHORYLATION
Fatty acid
KEGG_ALPHA_LINOLENIC_ACID_METABOLISM
KEGG_ARACHIDONIC_ACID_METABOLISM
KEGG_BIOSYNTHESIS_OF_UNSATURATED_FATTY_ACIDS
KEGG_ETHER_LIPID_METABOLISM
KEGG_FATTY_ACID_METABOLISM
KEGG_GLYCEROLIPID_METABOLISM
KEGG_GLYCEROPHOSPHOLIPID_METABOLISM
KEGG_GLYCOSYLPHOSPHATIDYLINOSITOL_GPI_ANCHOR_BIOSYNTHESIS
KEGG_GLYOXYLATE_AND_DICARBOXYLATE_METABOLISM
KEGG_INOSITOL_PHOSPHATE_METABOLISM
KEGG_LINOLEIC_ACID_METABOLISM
KEGG_PHOSPHATIDYLINOSITOL_SIGNALING_SYSTEM
KEGG_PRIMARY_BILE_ACID_BIOSYNTHESIS
KEGG_PROPANOATE_METABOLISM
KEGG_SPHINGOLIPID_METABOLISM
KEGG_STEROID_BIOSYNTHESIS
KEGG_STEROID_HORMONE_BIOSYNTHESIS
Nucleotide
KEGG_PURINE_METABOLISM
Cofactors and Vitemin
KEGG_ASCORBATE_AND_ALDARATE_METABOLISM
KEGG_FOLATE_BIOSYNTHESIS
KEGG_NICOTINATE_AND_NICOTINAMIDE_METABOLISM

## Sheet: Sheet2
Genes put into Consensus clustering
ALDH1A3
CPT1B
UGT2B17
MTMR7
ATP6V1C2
TRDMT1
GLS2
CPT1C
TREH
IDO1
ARG2
COX4I2
ENPP3
OXCT1
IL4I1
CYP1A2
ASPA
HK3
UQCRHL
COX7A1
ENO2
UGT1A3
PRODH
DNMT3B
ACYP1
PFKFB4
CYP1A1
DBH
PGM2L1
HK2
ATP6V1E2
NDUFA7
GSTM2
ALDH3A1
SRR
BCAT1
INMT
BBOX1
AADAT
GSTO2
GPX7
ACSL6
ME3
ASNS
AMY2B
BCKDHA
CBS
GLUD2
CYP39A1
SUV39H2
NOS3
METTL6
AASDH
CYP7B1
PFKP
ACADL
LCMT2
UGT2B11
SETMAR
TMLHE
NAT6
AASS
PPAT
L2HGDH
RPIA
PYCR1
MTMR2
DDO
TRMT11
PFKM
COX10
PMM2
PFKFB2
GANC
WARS2
ALDH3B1
CYP1B1
FPGT
IDH3A
ACYP2
ADSSL1
ACSS1
AHCYL2
UROC1
MCEE
ATP6V0A2
KMO
GSTM3
AACS
AKR1B1
PFKFB1
LCMT1
HK1
BPGM
ACSM1
AOC3
GGT5
PFKFB3
PGM2
GGT7
AUH
SUCLA2
SUV39H1
GYS1
ACSM3
ACY1
NDUFA4L2
UGT2A3
ME1
ACY3
UGT1A4
GSTP1
MTMR1
GALK2
AMACR
PSPH
OAT
METTL2B
MTMR6
APIP
LARS2
GLA
ME2
CKB
UGT1A9
NDUFV2
RPE
BDH2
RBKS
LDHB
G6PD
FUK
PRPS2
DNMT3A
GSTA4
MTAP
ACOX3
ENOPH1
HEMK1
PGAM1
BCKDHB
ACAD8
RRM2
NAGS
GYS2
GGCT
ACOT12
DOT1L
GMDS
AKR1D1
UGT1A6
GSTZ1
AASDHPPT
SETD1B
GSTM4
GMPPB
KYNU
DLAT
AGL
SETD1A
ATP6V0C
UXS1
RRM2B
GLS
CAD
AGXT2
GNMT
DBT
P4HA2
CYP7A1
CTH
BCAT2
MTR
ADSS
SETDB1
GGT1
ATP6V1H
XYLB
AMD1
DNMT1
GSTA2
UGT1A1
EHMT1
NDUFB3
NDUFC1
ASH1L
MPI
COX15
NDUFB8
GCAT
DDC
NSD1
DAO
RRM1
PRPS1
B4GALT2
COX17
LHPP
ATP6V1D
COX11
MCCC1
SMS
NDUFA8
DERA
PPA2
ADSL
MIF
NDUFA9
NDUFS4
PGLS
VARS2
HIBCH
AMT
ATP6V1B2
ACACA
NDUFB6
AMDHD1
PCCA
PMM1
NDUFV3
ACMSD
SRM
GCDH
WARS
PHGDH
SETD2
CYP4A22
ALDH18A1
CPT2
NDUFA5
GCLM
ALDOC
PYCR2
EHMT2
MAT2B
NDUFB1
NDUFAB1
ATP6V1F
GSS
NDUFA3
ACAT2
GBE1
P4HA1
IARS
ENPP1
AGMAT
NDUFC2
GMPPA
NDUFA11
PYGB
TXNDC12
LARS
GLDC
OGDHL
GSR
PHPT1
OPLAH
DMGDH
PSAT1
ATP6V1A
GALE
MAT2A
PDHB
NDUFB5
ACSM5
GALT
ATP6V1C1
GALM
PRODH2
NDUFS7
GPT
ACACB
ATP5O
GFPT1
IDH3B
UQCRFS1
PLOD2
NDUFS3
LDHD
ATP6V0E2
ACADS
NIT2
GLB1
ACO2
NDUFA6
DLD
UQCR11
SETD7
ACSL3
HAL
CS
NDUFB10
NDUFB2
ATP6V0A1
ATP6V1G1
ODC1
MGST3
ATP6V0D1
PDHA1
HIBADH
COX7A2L
NDUFS6
ACSS2
NDUFS8
TCIRG1
NDUFB4
ATP6V1E1
OTC
ACSL5
TSTA3
CHDH
UQCRH
UQCR10
ACADM
SDHD
GCLC
ACOX2
PKM
NDUFA2
SARDH
ATP5D
NDUFB7
ACLY
DLST
SDS
MUT
PGD
AFMID
NDUFA10
ALDH1B1
ATP5G1
GALK1
HADH
HNMT
MGST2
NDUFS5
ATP5I
AHCYL1
LAP3
COX5A
COX7A2
PCCB
VARS
SDHB
ALDH5A1
SAT2
NDUFS1
PPA1
HAAO
PKLR
ATP5J2
ECI1
GLO1
SUCLG1
COMT
ATP5F1
HSD17B10
NDUFA1
OGDH
ATP5J
SUCLG2
UGT2B10
MCCC2
CRYL1
PYGL
COX7B
PLOD3
ATP5L
ATP6V0B
ALDH9A1
COX8A
ACO1
UGDH
TDO2
BHMT
ATP6AP1
MAOA
UQCRC2
COX5B
CPT1A
CYP8B1
HMGCL
SDHC
HMGCS1
ASL
GLYCTK
SORD
IARS2
GPT2
ATP6V0E1
HAGH
ALDH7A1
COX6A1
GUSB
IVD
UGT2B7
BDH1
ADH6
ACAA1
B4GALT1
ALDH6A1
CDO1
PGM1
FBP1
MDH1
KHK
ATP5H
EHHADH
FAH
AKR1C4
ACSL4
GAA
PFKL
ALAS1
ACSM2A
ECI2
H6PD
ACADSB
HADHB
NDUFV1
SHMT2
CYC1
AKR1A1
SDHA
NDUFS2
ADH5
COX6B1
ACOX1
PC
ATP5C1
FH
COX6C
GPX2
NDUFB9
SHMT1
NDUFA4
ATP5G3
TKT
MAOB
CYP4A11
ATP5G2
GOT2
PLOD1
UQCRB
ATP5E
GOT1
UGT2B15
ACAA2
UGP2
ABAT
IDH2
UQCRQ
AHCY
GSTO1
PGK1
COX7C
FTCD
ALDH4A1
ADH1C
GRHPR
GSTK1
ALDH3A2
SAT1
ARG1
HGD
GAMT
UQCRC1
MPST
SLC27A5
MDH2
HADHA
GPX1
IDH1
PIPOX
ALDOA
SCP2
COX4I1
G6PC
ADH1A
PCK2
CAT
ADH4
GLUD1
TPI1
GPI
PCK1
ACSL1
ADI1
GPX4
DCXR
ACADVL
ATP5A1
GSTA1
LDHA
AOX1
ECHS1
BAAT
ANPEP
CYP27A1
PRDX6
ASS1
GPX3
MGST1
ATP5B
PAH
ALDH2
UGT2B4
HPD
ENO1
GLUL
MAT1A
GATM
ADH1B
HMGCS2
AGXT
CPS1
GAPDH
ALDOB

## Sheet: Sheet4
Cluster analysis results
ID	Group
TCGA-2V-A95S-01A-11R-A37K-07	1
TCGA-2Y-A9GS-01A-12R-A38B-07	1
TCGA-2Y-A9GW-01A-11R-A38B-07	1
TCGA-2Y-A9GY-01A-11R-A38B-07	1
TCGA-2Y-A9H1-01A-11R-A38B-07	1
TCGA-2Y-A9H2-01A-12R-A38B-07	1
TCGA-2Y-A9H5-01A-11R-A38B-07	1
TCGA-2Y-A9H7-01A-11R-A39D-07	1
TCGA-2Y-A9H8-01A-11R-A39D-07	1
TCGA-2Y-A9HA-01A-11R-A39D-07	1
TCGA-5C-A9VH-01A-11R-A37K-07	1
TCGA-5C-AAPD-01A-21R-A39D-07	1
TCGA-BC-4072-01B-11R-A155-07	1
TCGA-BC-4073-01B-02R-A131-07	1
TCGA-BC-A10Q-01A-11R-A131-07	1
TCGA-BC-A10U-01A-11R-A131-07	1
TCGA-BC-A112-01A-11R-A131-07	1
TCGA-BC-A69H-01A-11R-A311-07	1
TCGA-BD-A3EP-01A-11R-A22L-07	1
TCGA-BW-A5NP-01A-11R-A27V-07	1
TCGA-CC-5258-01A-01R-A131-07	1
TCGA-CC-5259-01A-31R-A213-07	1
TCGA-CC-5260-01A-01R-A131-07	1
TCGA-CC-5261-01A-01R-A131-07	1
TCGA-CC-5262-01A-01R-A131-07	1
TCGA-CC-5263-01A-01R-A131-07	1
TCGA-CC-5264-01A-01R-A131-07	1
TCGA-CC-A123-01A-11R-A131-07	1
TCGA-CC-A1HT-01A-11R-A131-07	1
TCGA-CC-A3M9-01A-11R-A213-07	1
TCGA-CC-A3MA-01A-11R-A213-07	1
TCGA-CC-A3MB-01A-11R-A213-07	1
TCGA-CC-A5UC-01A-11R-A28V-07	1
TCGA-CC-A5UE-01A-11R-A28V-07	1
TCGA-CC-A7IE-01A-21R-A38B-07	1
TCGA-CC-A7IG-01A-11R-A33J-07	1
TCGA-CC-A7II-01A-11R-A33J-07	1
TCGA-CC-A7IJ-01A-11R-A33R-07	1
TCGA-CC-A8HS-01A-11R-A36F-07	1
TCGA-CC-A8HT-01A-11R-A36F-07	1
TCGA-CC-A8HU-01A-11R-A36F-07	1
TCGA-CC-A8HV-01A-11R-A36F-07	1
TCGA-CC-A9FU-01A-11R-A37K-07	1
TCGA-CC-A9FV-01A-11R-A37K-07	1
TCGA-CC-A9FW-01A-11R-A37K-07	1
TCGA-DD-A114-01A-11R-A131-07	1
TCGA-DD-A1EC-01A-21R-A131-07	1
TCGA-DD-A1EF-01A-11R-A131-07	1
TCGA-DD-A1EG-01A-11R-A213-07	1
TCGA-DD-A1EH-01A-11R-A131-07	1
TCGA-DD-A1EI-01A-11R-A131-07	1
TCGA-DD-A1EJ-01A-11R-A155-07	1
TCGA-DD-A39Y-01A-11R-A213-07	1
TCGA-DD-A39Z-01A-11R-A213-07	1
TCGA-DD-A3A1-01A-11R-A213-07	1
TCGA-DD-A3A3-01A-11R-A22L-07	1
TCGA-DD-A3A6-01A-11R-A22L-07	1
TCGA-DD-A3A7-01A-11R-A22L-07	1
TCGA-DD-A3A9-01A-11R-A266-07	1
TCGA-DD-A4NA-01A-11R-A266-07	1
TCGA-DD-A4ND-01A-11R-A266-07	1
TCGA-DD-A4NG-01A-11R-A27V-07	1
TCGA-DD-A4NH-01A-11R-A27V-07	1
TCGA-DD-A4NN-01A-11R-A28V-07	1
TCGA-DD-A4NQ-01A-21R-A28V-07	1
TCGA-DD-A4NR-01A-11R-A311-07	1
TCGA-DD-A73G-01A-22R-A32O-07	1
TCGA-DD-AA3A-01A-11R-A37K-07	1
TCGA-DD-AACC-01A-11R-A41C-07	1
TCGA-DD-AACG-01A-11R-A41C-07	1
TCGA-DD-AACH-01A-11R-A41C-07	1
TCGA-DD-AACI-01A-11R-A41C-07	1
TCGA-DD-AACL-01A-11R-A41C-07	1
TCGA-DD-AACN-01A-11R-A41C-07	1
TCGA-DD-AACP-01A-11R-A41C-07	1
TCGA-DD-AACT-01A-11R-A41C-07	1
TCGA-DD-AACU-01A-11R-A41C-07	1
TCGA-DD-AACZ-01A-11R-A41C-07	1
TCGA-DD-AAD1-01A-11R-A41C-07	1
TCGA-DD-AAD5-01A-11R-A41C-07	1
TCGA-DD-AAD6-01A-11R-A41C-07	1
TCGA-DD-AADB-01A-11R-A41C-07	1
TCGA-DD-AADC-01A-11R-A41C-07	1
TCGA-DD-AADI-01A-11R-A41C-07	1
TCGA-DD-AADK-01A-11R-A41C-07	1
TCGA-DD-AADN-01A-11R-A41C-07	1
TCGA-DD-AADO-01A-11R-A41C-07	1
TCGA-DD-AADQ-01A-11R-A41C-07	1
TCGA-DD-AADW-01A-11R-A39D-07	1
TCGA-DD-AAE0-01A-11R-A41C-07	1
TCGA-DD-AAE1-01A-11R-A41C-07	1
TCGA-DD-AAED-01A-12R-A41C-07	1
TCGA-DD-AAVQ-01A-11R-A41C-07	1
TCGA-DD-AAVU-01A-11R-A41C-07	1
TCGA-DD-AAVV-01A-11R-A41C-07	1
TCGA-DD-AAVZ-01A-11R-A41C-07	1
TCGA-ED-A459-01A-11R-A266-07	1
TCGA-ED-A5KG-01A-11R-A27V-07	1
TCGA-ED-A66X-01A-11R-A311-07	1
TCGA-ED-A66Y-01A-11R-A311-07	1
TCGA-ED-A7PX-01A-51R-A352-07	1
TCGA-ED-A7PZ-01A-11R-A33R-07	1
TCGA-ED-A82E-01A-11R-A352-07	1
TCGA-ED-A8O5-01A-11R-A36F-07	1
TCGA-ED-A8O6-01A-11R-A36F-07	1
TCGA-ED-A97K-01A-21R-A38B-07	1
TCGA-EP-A2KA-01A-11R-A180-07	1
TCGA-EP-A3JL-01A-11R-A213-07	1
TCGA-EP-A3RK-01A-11R-A22L-07	1
TCGA-FV-A23B-01A-11R-A16W-07	1
TCGA-FV-A3I0-01A-11R-A22L-07	1
TCGA-FV-A3I1-01A-11R-A22L-07	1
TCGA-FV-A4ZP-01A-12R-A266-07	1
TCGA-G3-A25S-01A-11R-A16W-07	1
TCGA-G3-A25T-01A-11R-A16W-07	1
TCGA-G3-A25X-01A-11R-A16W-07	1
TCGA-G3-A25Y-01A-11R-A16W-07	1
TCGA-G3-A5SJ-01A-11R-A27V-07	1
TCGA-G3-A7M6-01A-11R-A33R-07	1
TCGA-G3-A7M9-01A-23R-A352-07	1
TCGA-G3-AAV5-01A-11R-A37K-07	1
TCGA-G3-AAV6-01A-21R-A37K-07	1
TCGA-G3-AAV7-01A-11R-A38B-07	1
TCGA-GJ-A3OU-01A-31R-A38B-07	1
TCGA-K7-AAU7-01A-11R-A38B-07	1
TCGA-KR-A7K7-01A-11R-A33J-07	1
TCGA-LG-A6GG-01A-11R-A311-07	1
TCGA-MI-A75C-01A-11R-A32O-07	1
TCGA-O8-A75V-01A-11R-A32O-07	1
TCGA-PD-A5DF-01A-11R-A27V-07	1
TCGA-RC-A6M3-01A-11R-A32O-07	1
TCGA-RC-A6M6-01A-11R-A32O-07	1
TCGA-RC-A7SH-01A-11R-A38B-07	1
TCGA-RG-A7D4-01A-12R-A33R-07	1
TCGA-T1-A6J8-01A-11R-A32O-07	1
TCGA-UB-A7ME-01A-11R-A33J-07	1
TCGA-UB-AA0U-01A-11R-A38B-07	1
TCGA-WQ-A9G7-01A-11R-A37K-07	1
TCGA-WQ-AB4B-01A-11R-A41C-07	1
TCGA-WX-AA44-01A-11R-A39D-07	1
TCGA-WX-AA47-01A-11R-A39D-07	1
TCGA-YA-A8S7-01A-11R-A37K-07	1
TCGA-ZP-A9CV-01A-11R-A38B-07	1
TCGA-ZP-A9D2-01A-11R-A38B-07	1
TCGA-2Y-A9GT-01A-11R-A38B-07	2
TCGA-2Y-A9GU-01A-11R-A38B-07	2
TCGA-2Y-A9GV-01A-11R-A38B-07	2
TCGA-2Y-A9GX-01A-11R-A38B-07	2
TCGA-2Y-A9H0-01A-11R-A38B-07	2
TCGA-2Y-A9H3-01A-11R-A38B-07	2
TCGA-2Y-A9H6-01A-11R-A39D-07	2
TCGA-2Y-A9H9-01A-21R-A39D-07	2
TCGA-2Y-A9HB-01A-11R-A39D-07	2
TCGA-3K-AAZ8-01A-12R-A39D-07	2
TCGA-4R-AA8I-01A-11R-A38B-07	2
TCGA-5C-A9VG-01A-11R-A37K-07	2
TCGA-5R-AA1D-01A-11R-A38B-07	2
TCGA-5R-AAAM-01A-12R-A41C-07	2
TCGA-BC-A10R-01A-11R-A131-07	2
TCGA-BC-A10S-01A-22R-A131-07	2
TCGA-BC-A10T-01A-11R-A131-07	2
TCGA-BC-A10W-01A-11R-A131-07	2
TCGA-BC-A10X-01A-11R-A131-07	2
TCGA-BC-A10Y-01A-11R-A131-07	2
TCGA-BC-A110-01A-11R-A131-07	2
TCGA-BC-A216-01A-11R-A155-07	2
TCGA-BC-A217-01A-11R-A155-07	2
TCGA-BC-A3KG-01A-11R-A213-07	2
TCGA-BC-A5W4-01A-11R-A28V-07	2
TCGA-BC-A69I-01A-11R-A311-07	2
TCGA-BC-A8YO-01A-11R-A37K-07	2
TCGA-BD-A2L6-01A-11R-A213-07	2
TCGA-BD-A3ER-01A-11R-A213-07	2
TCGA-BW-A5NO-01A-11R-A27V-07	2
TCGA-CC-A3MC-01A-11R-A22L-07	2
TCGA-CC-A7IL-01A-11R-A33R-07	2
TCGA-CC-A9FS-01A-11R-A37K-07	2
TCGA-DD-A113-01A-11R-A131-07	2
TCGA-DD-A115-01A-11R-A131-07	2
TCGA-DD-A119-01A-11R-A131-07	2
TCGA-DD-A11A-01A-11R-A131-07	2
TCGA-DD-A11B-01A-11R-A131-07	2
TCGA-DD-A11C-01A-11R-A131-07	2
TCGA-DD-A11D-01A-11R-A131-07	2
TCGA-DD-A1ED-01A-11R-A155-07	2
TCGA-DD-A1EK-01A-11R-A213-07	2
TCGA-DD-A39X-01A-11R-A213-07	2
TCGA-DD-A3A4-01A-11R-A22L-07	2
TCGA-DD-A4NB-01A-12R-A266-07	2
TCGA-DD-A4NI-01A-11R-A27V-07	2
TCGA-DD-A4NJ-01A-11R-A27V-07	2
TCGA-DD-A4NL-01A-11R-A28V-07	2
TCGA-DD-A4NO-01A-11R-A28V-07	2
TCGA-DD-A73A-01A-12R-A32O-07	2
TCGA-DD-A73D-01A-12R-A32O-07	2
TCGA-DD-A73F-01A-11R-A32O-07	2
TCGA-DD-AAC9-01A-11R-A41C-07	2
TCGA-DD-AACD-01A-11R-A41C-07	2
TCGA-DD-AACJ-01A-11R-A41C-07	2
TCGA-DD-AACK-01A-11R-A41C-07	2
TCGA-DD-AACO-01A-11R-A41C-07	2
TCGA-DD-AACQ-01A-11R-A41C-07	2
TCGA-DD-AACS-01A-11R-A41C-07	2
TCGA-DD-AACV-01A-11R-A41C-07	2
TCGA-DD-AACW-01A-11R-A41C-07	2
TCGA-DD-AAD2-01A-11R-A41C-07	2
TCGA-DD-AAD3-01A-11R-A41C-07	2
TCGA-DD-AAD8-01A-11R-A41C-07	2
TCGA-DD-AADA-01A-11R-A41C-07	2
TCGA-DD-AADJ-01A-11R-A41C-07	2
TCGA-DD-AADL-01A-11R-A41C-07	2
TCGA-DD-AADM-01A-11R-A41C-07	2
TCGA-DD-AADR-01A-11R-A41C-07	2
TCGA-DD-AADV-01A-11R-A39D-07	2
TCGA-DD-AADY-01A-11R-A41C-07	2
TCGA-DD-AAE3-01A-11R-A41C-07	2
TCGA-DD-AAE6-01A-11R-A41C-07	2
TCGA-DD-AAE7-01A-11R-A41C-07	2
TCGA-DD-AAEA-01A-11R-A41C-07	2
TCGA-DD-AAEG-01A-11R-A39D-07	2
TCGA-DD-AAEI-01A-11R-A41C-07	2
TCGA-DD-AAVR-01A-11R-A41C-07	2
TCGA-DD-AAVS-01A-11R-A41C-07	2
TCGA-DD-AAVW-01A-11R-A41C-07	2
TCGA-DD-AAVX-01A-11R-A41C-07	2
TCGA-DD-AAW0-01A-11R-A41C-07	2
TCGA-ED-A4XI-01A-11R-A266-07	2
TCGA-ED-A627-01A-12R-A311-07	2
TCGA-ED-A7XO-01A-11R-A352-07	2
TCGA-ED-A7XP-01A-11R-A352-07	2
TCGA-EP-A2KB-01A-11R-A180-07	2
TCGA-ES-A2HS-01A-11R-A180-07	2
TCGA-ES-A2HT-01A-12R-A180-07	2
TCGA-FV-A2QQ-01A-11R-A22L-07	2
TCGA-FV-A2QR-01A-11R-A213-07	2
TCGA-FV-A3R2-01A-11R-A22L-07	2
TCGA-FV-A3R3-01A-11R-A22L-07	2
TCGA-FV-A495-01A-11R-A266-07	2
TCGA-G3-A25V-01A-11R-A16W-07	2
TCGA-G3-A3CG-01A-11R-A213-07	2
TCGA-G3-A5SK-01A-11R-A27V-07	2
TCGA-G3-A5SM-01A-12R-A28V-07	2
TCGA-G3-A6UC-01A-21R-A33J-07	2
TCGA-G3-A7M7-01A-12R-A352-07	2
TCGA-G3-A7M8-01A-11R-A33R-07	2
TCGA-G3-AAV0-01A-11R-A37K-07	2
TCGA-G3-AAV1-01A-11R-A38B-07	2
TCGA-G3-AAV4-01A-11R-A38B-07	2
TCGA-GJ-A6C0-01A-12R-A311-07	2
TCGA-GJ-A9DB-01A-11R-A37K-07	2
TCGA-HP-A5MZ-01A-21R-A27V-07	2
TCGA-HP-A5N0-01A-11R-A28V-07	2
TCGA-K7-A5RF-01A-11R-A28V-07	2
TCGA-K7-A5RG-01A-11R-A28V-07	2
TCGA-K7-A6G5-01A-11R-A311-07	2
TCGA-KR-A7K2-01A-12R-A33R-07	2
TCGA-KR-A7K8-01A-11R-A33J-07	2
TCGA-LG-A9QD-01A-11R-A38B-07	2
TCGA-MI-A75E-01A-11R-A32O-07	2
TCGA-MI-A75G-01A-11R-A32O-07	2
TCGA-MI-A75I-01A-11R-A32O-07	2
TCGA-MR-A8JO-01A-12R-A36F-07	2
TCGA-NI-A8LF-01A-11R-A36F-07	2
TCGA-RC-A6M5-01A-11R-A32O-07	2
TCGA-RC-A7S9-01A-11R-A33R-07	2
TCGA-RC-A7SB-01A-21R-A352-07	2
TCGA-RC-A7SF-01A-11R-A352-07	2
TCGA-RC-A7SK-01A-11R-A352-07	2
TCGA-UB-A7MA-01A-11R-A33R-07	2
TCGA-UB-A7MF-01A-11R-A33J-07	2
TCGA-UB-AA0V-01A-11R-A38B-07	2
TCGA-WJ-A86L-01A-12R-A39D-07	2
TCGA-WX-AA46-01A-11R-A39D-07	2
TCGA-XR-A8TC-01A-11R-A36F-07	2
TCGA-XR-A8TD-01A-12R-A39D-07	2
TCGA-XR-A8TF-01A-11R-A36F-07	2
TCGA-XR-A8TG-01A-11R-A36F-07	2
TCGA-ZP-A9CY-01A-11R-A38B-07	2
TCGA-ZP-A9CZ-01A-11R-A38B-07	2
TCGA-ZP-A9D0-01A-11R-A37K-07	2
TCGA-ZP-A9D1-01A-11R-A38B-07	2
TCGA-ZS-A9CD-01A-11R-A37K-07	2
TCGA-2Y-A9GZ-01A-11R-A39D-07	3
TCGA-2Y-A9H4-01A-11R-A38B-07	3
TCGA-BC-A10Z-01A-11R-A131-07	3
TCGA-BC-A3KF-01A-11R-A213-07	3
TCGA-CC-A7IF-01A-11R-A33J-07	3
TCGA-DD-A118-01A-11R-A131-07	3
TCGA-DD-A1EB-01A-11R-A131-07	3
TCGA-DD-A3A2-01A-11R-A213-07	3
TCGA-DD-A3A5-01A-11R-A22L-07	3
TCGA-DD-A4NE-01A-11R-A27V-07	3
TCGA-DD-A4NK-01A-11R-A28V-07	3
TCGA-DD-A4NV-01A-11R-A311-07	3
TCGA-DD-A73B-01A-12R-A32O-07	3
TCGA-DD-A73C-01A-12R-A33J-07	3
TCGA-DD-AACE-01A-11R-A41C-07	3
TCGA-DD-AACF-01A-11R-A41C-07	3
TCGA-DD-AACY-01A-11R-A41C-07	3
TCGA-DD-AADF-01A-11R-A41C-07	3
TCGA-DD-AADP-01A-11R-A39D-07	3
TCGA-DD-AADS-01A-11R-A41C-07	3
TCGA-DD-AAE2-01A-11R-A41C-07	3
TCGA-DD-AAE4-01A-11R-A41C-07	3
TCGA-DD-AAEH-01A-11R-A41C-07	3
TCGA-ED-A7PY-01A-11R-A33R-07	3
TCGA-FV-A496-01A-11R-A266-07	3
TCGA-G3-A25U-01A-11R-A16W-07	3
TCGA-G3-A25Z-01A-11R-A16W-07	3
TCGA-G3-A3CH-01A-11R-A22L-07	3
TCGA-G3-A3CI-01A-11R-A213-07	3
TCGA-G3-A5SI-01A-31R-A27V-07	3
TCGA-G3-A7M5-01A-11R-A33R-07	3
TCGA-G3-AAUZ-01A-11R-A38B-07	3
TCGA-MR-A520-01A-11R-A266-07	3
TCGA-NI-A4U2-01A-11R-A28V-07	3
TCGA-QA-A7B7-01A-11R-A32O-07	3
TCGA-UB-A7MB-01A-11R-A33R-07	3
TCGA-ZS-A9CE-01A-11R-A37K-07	3
TCGA-ZS-A9CF-01A-11R-A38B-07	3
TCGA-5R-AA1C-01A-11R-A41C-07	4
TCGA-BW-A5NQ-01A-11R-A27V-07	4
TCGA-CC-A5UD-01A-11R-A28V-07	4
TCGA-CC-A7IH-01A-11R-A33J-07	4
TCGA-CC-A7IK-01A-12R-A33R-07	4
TCGA-DD-A116-01A-11R-A131-07	4
TCGA-DD-A1EA-01A-11R-A131-07	4
TCGA-DD-A1EE-01A-11R-A131-07	4
TCGA-DD-A1EL-01A-11R-A155-07	4
TCGA-DD-A39V-01A-11R-A213-07	4
TCGA-DD-A39W-01A-11R-A213-07	4
TCGA-DD-A3A8-01A-11R-A22L-07	4
TCGA-DD-A4NF-01A-11R-A27V-07	4
TCGA-DD-A4NP-01A-11R-A28V-07	4
TCGA-DD-A4NS-01A-11R-A311-07	4
TCGA-DD-A73E-01A-12R-A32O-07	4
TCGA-DD-AAC8-01A-11R-A41C-07	4
TCGA-DD-AACA-01A-11R-A41C-07	4
TCGA-DD-AACB-01A-11R-A41C-07	4
TCGA-DD-AACX-01A-11R-A41C-07	4
TCGA-DD-AAD0-01A-11R-A41C-07	4
TCGA-DD-AADD-01A-11R-A41C-07	4
TCGA-DD-AADG-01A-11R-A41C-07	4
TCGA-DD-AADU-01A-11R-A41C-07	4
TCGA-DD-AAE9-01A-11R-A41C-07	4
TCGA-DD-AAEB-01A-11R-A41C-07	4
TCGA-DD-AAEE-01A-11R-A41C-07	4
TCGA-DD-AAEK-01A-11R-A41C-07	4
TCGA-DD-AAVP-01A-11R-A41C-07	4
TCGA-DD-AAVY-01A-11R-A41C-07	4
TCGA-DD-AAW1-01A-11R-A41C-07	4
TCGA-DD-AAW2-01A-11R-A41C-07	4
TCGA-DD-AAW3-01A-11R-A41C-07	4
TCGA-EP-A12J-01A-11R-A131-07	4
TCGA-EP-A26S-01A-11R-A16W-07	4
TCGA-EP-A2KC-01A-11R-A213-07	4
TCGA-FV-A4ZQ-01A-11R-A266-07	4
TCGA-G3-A3CJ-01A-11R-A213-07	4
TCGA-G3-A3CK-01A-11R-A213-07	4
TCGA-G3-A5SL-01A-11R-A27V-07	4
TCGA-G3-AAV2-01A-11R-A37K-07	4
TCGA-G3-AAV3-01A-11R-A37K-07	4
TCGA-KR-A7K0-01A-12R-A33R-07	4
TCGA-LG-A9QC-01A-11R-A37K-07	4
TCGA-MI-A75H-01A-11R-A32O-07	4
TCGA-RC-A6M4-01A-11R-A32O-07	4
TCGA-UB-A7MC-01A-11R-A33R-07	4
TCGA-UB-A7MD-01A-12R-A352-07	4
TCGA-XR-A8TE-01A-11R-A36F-07	4
TCGA-ZP-A9D4-01A-11R-A37K-07	4
TCGA-ZS-A9CG-01A-11R-A37K-07	4
