# Supplementary material for: Characterization of heterogeneous metabolism in hepatocellular carcinoma identifies new therapeutic target and treatment strategy
Source: Front Immunol. 2023 Mar 16;14:1076587. doi: 10.3389/fimmu.2023.1076587 (PMC10060979; doi:10.3389/fimmu.2023.1076587)
Supplement: Supplementary file 3 [file Table_2.xlsx]

## Sheet: Sheet2
Cluster analysis results
ID	Group
TCGA-2V-A95S-01A-11R-A37K-07	1
TCGA-2Y-A9GS-01A-12R-A38B-07	1
TCGA-2Y-A9GW-01A-11R-A38B-07	1
TCGA-2Y-A9GY-01A-11R-A38B-07	1
TCGA-2Y-A9H1-01A-11R-A38B-07	1
TCGA-2Y-A9H2-01A-12R-A38B-07	1
TCGA-2Y-A9H5-01A-11R-A38B-07	1
TCGA-2Y-A9H7-01A-11R-A39D-07	1
TCGA-2Y-A9H8-01A-11R-A39D-07	1
TCGA-2Y-A9HA-01A-11R-A39D-07	1
TCGA-5C-A9VH-01A-11R-A37K-07	1
TCGA-5C-AAPD-01A-21R-A39D-07	1
TCGA-BC-4072-01B-11R-A155-07	1
TCGA-BC-4073-01B-02R-A131-07	1
TCGA-BC-A10Q-01A-11R-A131-07	1
TCGA-BC-A10U-01A-11R-A131-07	1
TCGA-BC-A112-01A-11R-A131-07	1
TCGA-BC-A69H-01A-11R-A311-07	1
TCGA-BD-A3EP-01A-11R-A22L-07	1
TCGA-BW-A5NP-01A-11R-A27V-07	1
TCGA-CC-5258-01A-01R-A131-07	1
TCGA-CC-5259-01A-31R-A213-07	1
TCGA-CC-5260-01A-01R-A131-07	1
TCGA-CC-5261-01A-01R-A131-07	1
TCGA-CC-5262-01A-01R-A131-07	1
TCGA-CC-5263-01A-01R-A131-07	1
TCGA-CC-5264-01A-01R-A131-07	1
TCGA-CC-A123-01A-11R-A131-07	1
TCGA-CC-A1HT-01A-11R-A131-07	1
TCGA-CC-A3M9-01A-11R-A213-07	1
TCGA-CC-A3MA-01A-11R-A213-07	1
TCGA-CC-A3MB-01A-11R-A213-07	1
TCGA-CC-A5UC-01A-11R-A28V-07	1
TCGA-CC-A5UE-01A-11R-A28V-07	1
TCGA-CC-A7IE-01A-21R-A38B-07	1
TCGA-CC-A7IG-01A-11R-A33J-07	1
TCGA-CC-A7II-01A-11R-A33J-07	1
TCGA-CC-A7IJ-01A-11R-A33R-07	1
TCGA-CC-A8HS-01A-11R-A36F-07	1
TCGA-CC-A8HT-01A-11R-A36F-07	1
TCGA-CC-A8HU-01A-11R-A36F-07	1
TCGA-CC-A8HV-01A-11R-A36F-07	1
TCGA-CC-A9FU-01A-11R-A37K-07	1
TCGA-CC-A9FV-01A-11R-A37K-07	1
TCGA-CC-A9FW-01A-11R-A37K-07	1
TCGA-DD-A114-01A-11R-A131-07	1
TCGA-DD-A1EC-01A-21R-A131-07	1
TCGA-DD-A1EF-01A-11R-A131-07	1
TCGA-DD-A1EG-01A-11R-A213-07	1
TCGA-DD-A1EH-01A-11R-A131-07	1
TCGA-DD-A1EI-01A-11R-A131-07	1
TCGA-DD-A1EJ-01A-11R-A155-07	1
TCGA-DD-A39Y-01A-11R-A213-07	1
TCGA-DD-A39Z-01A-11R-A213-07	1
TCGA-DD-A3A1-01A-11R-A213-07	1
TCGA-DD-A3A3-01A-11R-A22L-07	1
TCGA-DD-A3A6-01A-11R-A22L-07	1
TCGA-DD-A3A7-01A-11R-A22L-07	1
TCGA-DD-A3A9-01A-11R-A266-07	1
TCGA-DD-A4NA-01A-11R-A266-07	1
TCGA-DD-A4ND-01A-11R-A266-07	1
TCGA-DD-A4NG-01A-11R-A27V-07	1
TCGA-DD-A4NH-01A-11R-A27V-07	1
TCGA-DD-A4NN-01A-11R-A28V-07	1
TCGA-DD-A4NQ-01A-21R-A28V-07	1
TCGA-DD-A4NR-01A-11R-A311-07	1
TCGA-DD-A73G-01A-22R-A32O-07	1
TCGA-DD-AA3A-01A-11R-A37K-07	1
TCGA-DD-AACC-01A-11R-A41C-07	1
TCGA-DD-AACG-01A-11R-A41C-07	1
TCGA-DD-AACH-01A-11R-A41C-07	1
TCGA-DD-AACI-01A-11R-A41C-07	1
TCGA-DD-AACL-01A-11R-A41C-07	1
TCGA-DD-AACN-01A-11R-A41C-07	1
TCGA-DD-AACP-01A-11R-A41C-07	1
TCGA-DD-AACT-01A-11R-A41C-07	1
TCGA-DD-AACU-01A-11R-A41C-07	1
TCGA-DD-AACZ-01A-11R-A41C-07	1
TCGA-DD-AAD1-01A-11R-A41C-07	1
TCGA-DD-AAD5-01A-11R-A41C-07	1
TCGA-DD-AAD6-01A-11R-A41C-07	1
TCGA-DD-AADB-01A-11R-A41C-07	1
TCGA-DD-AADC-01A-11R-A41C-07	1
TCGA-DD-AADI-01A-11R-A41C-07	1
TCGA-DD-AADK-01A-11R-A41C-07	1
TCGA-DD-AADN-01A-11R-A41C-07	1
TCGA-DD-AADO-01A-11R-A41C-07	1
TCGA-DD-AADQ-01A-11R-A41C-07	1
TCGA-DD-AADW-01A-11R-A39D-07	1
TCGA-DD-AAE0-01A-11R-A41C-07	1
TCGA-DD-AAE1-01A-11R-A41C-07	1
TCGA-DD-AAED-01A-12R-A41C-07	1
TCGA-DD-AAVQ-01A-11R-A41C-07	1
TCGA-DD-AAVU-01A-11R-A41C-07	1
TCGA-DD-AAVV-01A-11R-A41C-07	1
TCGA-DD-AAVZ-01A-11R-A41C-07	1
TCGA-ED-A459-01A-11R-A266-07	1
TCGA-ED-A5KG-01A-11R-A27V-07	1
TCGA-ED-A66X-01A-11R-A311-07	1
TCGA-ED-A66Y-01A-11R-A311-07	1
TCGA-ED-A7PX-01A-51R-A352-07	1
TCGA-ED-A7PZ-01A-11R-A33R-07	1
TCGA-ED-A82E-01A-11R-A352-07	1
TCGA-ED-A8O5-01A-11R-A36F-07	1
TCGA-ED-A8O6-01A-11R-A36F-07	1
TCGA-ED-A97K-01A-21R-A38B-07	1
TCGA-EP-A2KA-01A-11R-A180-07	1
TCGA-EP-A3JL-01A-11R-A213-07	1
TCGA-EP-A3RK-01A-11R-A22L-07	1
TCGA-FV-A23B-01A-11R-A16W-07	1
TCGA-FV-A3I0-01A-11R-A22L-07	1
TCGA-FV-A3I1-01A-11R-A22L-07	1
TCGA-FV-A4ZP-01A-12R-A266-07	1
TCGA-G3-A25S-01A-11R-A16W-07	1
TCGA-G3-A25T-01A-11R-A16W-07	1
TCGA-G3-A25X-01A-11R-A16W-07	1
TCGA-G3-A25Y-01A-11R-A16W-07	1
TCGA-G3-A5SJ-01A-11R-A27V-07	1
TCGA-G3-A7M6-01A-11R-A33R-07	1
TCGA-G3-A7M9-01A-23R-A352-07	1
TCGA-G3-AAV5-01A-11R-A37K-07	1
TCGA-G3-AAV6-01A-21R-A37K-07	1
TCGA-G3-AAV7-01A-11R-A38B-07	1
TCGA-GJ-A3OU-01A-31R-A38B-07	1
TCGA-K7-AAU7-01A-11R-A38B-07	1
TCGA-KR-A7K7-01A-11R-A33J-07	1
TCGA-LG-A6GG-01A-11R-A311-07	1
TCGA-MI-A75C-01A-11R-A32O-07	1
TCGA-O8-A75V-01A-11R-A32O-07	1
TCGA-PD-A5DF-01A-11R-A27V-07	1
TCGA-RC-A6M3-01A-11R-A32O-07	1
TCGA-RC-A6M6-01A-11R-A32O-07	1
TCGA-RC-A7SH-01A-11R-A38B-07	1
TCGA-RG-A7D4-01A-12R-A33R-07	1
TCGA-T1-A6J8-01A-11R-A32O-07	1
TCGA-UB-A7ME-01A-11R-A33J-07	1
TCGA-UB-AA0U-01A-11R-A38B-07	1
TCGA-WQ-A9G7-01A-11R-A37K-07	1
TCGA-WQ-AB4B-01A-11R-A41C-07	1
TCGA-WX-AA44-01A-11R-A39D-07	1
TCGA-WX-AA47-01A-11R-A39D-07	1
TCGA-YA-A8S7-01A-11R-A37K-07	1
TCGA-ZP-A9CV-01A-11R-A38B-07	1
TCGA-ZP-A9D2-01A-11R-A38B-07	1
TCGA-2Y-A9GT-01A-11R-A38B-07	2
TCGA-2Y-A9GU-01A-11R-A38B-07	2
TCGA-2Y-A9GV-01A-11R-A38B-07	2
TCGA-2Y-A9GX-01A-11R-A38B-07	2
TCGA-2Y-A9H0-01A-11R-A38B-07	2
TCGA-2Y-A9H3-01A-11R-A38B-07	2
TCGA-2Y-A9H6-01A-11R-A39D-07	2
TCGA-2Y-A9H9-01A-21R-A39D-07	2
TCGA-2Y-A9HB-01A-11R-A39D-07	2
TCGA-3K-AAZ8-01A-12R-A39D-07	2
TCGA-4R-AA8I-01A-11R-A38B-07	2
TCGA-5C-A9VG-01A-11R-A37K-07	2
TCGA-5R-AA1D-01A-11R-A38B-07	2
TCGA-5R-AAAM-01A-12R-A41C-07	2
TCGA-BC-A10R-01A-11R-A131-07	2
TCGA-BC-A10S-01A-22R-A131-07	2
TCGA-BC-A10T-01A-11R-A131-07	2
TCGA-BC-A10W-01A-11R-A131-07	2
TCGA-BC-A10X-01A-11R-A131-07	2
TCGA-BC-A10Y-01A-11R-A131-07	2
TCGA-BC-A110-01A-11R-A131-07	2
TCGA-BC-A216-01A-11R-A155-07	2
TCGA-BC-A217-01A-11R-A155-07	2
TCGA-BC-A3KG-01A-11R-A213-07	2
TCGA-BC-A5W4-01A-11R-A28V-07	2
TCGA-BC-A69I-01A-11R-A311-07	2
TCGA-BC-A8YO-01A-11R-A37K-07	2
TCGA-BD-A2L6-01A-11R-A213-07	2
TCGA-BD-A3ER-01A-11R-A213-07	2
TCGA-BW-A5NO-01A-11R-A27V-07	2
TCGA-CC-A3MC-01A-11R-A22L-07	2
TCGA-CC-A7IL-01A-11R-A33R-07	2
TCGA-CC-A9FS-01A-11R-A37K-07	2
TCGA-DD-A113-01A-11R-A131-07	2
TCGA-DD-A115-01A-11R-A131-07	2
TCGA-DD-A119-01A-11R-A131-07	2
TCGA-DD-A11A-01A-11R-A131-07	2
TCGA-DD-A11B-01A-11R-A131-07	2
TCGA-DD-A11C-01A-11R-A131-07	2
TCGA-DD-A11D-01A-11R-A131-07	2
TCGA-DD-A1ED-01A-11R-A155-07	2
TCGA-DD-A1EK-01A-11R-A213-07	2
TCGA-DD-A39X-01A-11R-A213-07	2
TCGA-DD-A3A4-01A-11R-A22L-07	2
TCGA-DD-A4NB-01A-12R-A266-07	2
TCGA-DD-A4NI-01A-11R-A27V-07	2
TCGA-DD-A4NJ-01A-11R-A27V-07	2
TCGA-DD-A4NL-01A-11R-A28V-07	2
TCGA-DD-A4NO-01A-11R-A28V-07	2
TCGA-DD-A73A-01A-12R-A32O-07	2
TCGA-DD-A73D-01A-12R-A32O-07	2
TCGA-DD-A73F-01A-11R-A32O-07	2
TCGA-DD-AAC9-01A-11R-A41C-07	2
TCGA-DD-AACD-01A-11R-A41C-07	2
TCGA-DD-AACJ-01A-11R-A41C-07	2
TCGA-DD-AACK-01A-11R-A41C-07	2
TCGA-DD-AACO-01A-11R-A41C-07	2
TCGA-DD-AACQ-01A-11R-A41C-07	2
TCGA-DD-AACS-01A-11R-A41C-07	2
TCGA-DD-AACV-01A-11R-A41C-07	2
TCGA-DD-AACW-01A-11R-A41C-07	2
TCGA-DD-AAD2-01A-11R-A41C-07	2
TCGA-DD-AAD3-01A-11R-A41C-07	2
TCGA-DD-AAD8-01A-11R-A41C-07	2
TCGA-DD-AADA-01A-11R-A41C-07	2
TCGA-DD-AADJ-01A-11R-A41C-07	2
TCGA-DD-AADL-01A-11R-A41C-07	2
TCGA-DD-AADM-01A-11R-A41C-07	2
TCGA-DD-AADR-01A-11R-A41C-07	2
TCGA-DD-AADV-01A-11R-A39D-07	2
TCGA-DD-AADY-01A-11R-A41C-07	2
TCGA-DD-AAE3-01A-11R-A41C-07	2
TCGA-DD-AAE6-01A-11R-A41C-07	2
TCGA-DD-AAE7-01A-11R-A41C-07	2
TCGA-DD-AAEA-01A-11R-A41C-07	2
TCGA-DD-AAEG-01A-11R-A39D-07	2
TCGA-DD-AAEI-01A-11R-A41C-07	2
TCGA-DD-AAVR-01A-11R-A41C-07	2
TCGA-DD-AAVS-01A-11R-A41C-07	2
TCGA-DD-AAVW-01A-11R-A41C-07	2
TCGA-DD-AAVX-01A-11R-A41C-07	2
TCGA-DD-AAW0-01A-11R-A41C-07	2
TCGA-ED-A4XI-01A-11R-A266-07	2
TCGA-ED-A627-01A-12R-A311-07	2
TCGA-ED-A7XO-01A-11R-A352-07	2
TCGA-ED-A7XP-01A-11R-A352-07	2
TCGA-EP-A2KB-01A-11R-A180-07	2
TCGA-ES-A2HS-01A-11R-A180-07	2
TCGA-ES-A2HT-01A-12R-A180-07	2
TCGA-FV-A2QQ-01A-11R-A22L-07	2
TCGA-FV-A2QR-01A-11R-A213-07	2
TCGA-FV-A3R2-01A-11R-A22L-07	2
TCGA-FV-A3R3-01A-11R-A22L-07	2
TCGA-FV-A495-01A-11R-A266-07	2
TCGA-G3-A25V-01A-11R-A16W-07	2
TCGA-G3-A3CG-01A-11R-A213-07	2
TCGA-G3-A5SK-01A-11R-A27V-07	2
TCGA-G3-A5SM-01A-12R-A28V-07	2
TCGA-G3-A6UC-01A-21R-A33J-07	2
TCGA-G3-A7M7-01A-12R-A352-07	2
TCGA-G3-A7M8-01A-11R-A33R-07	2
TCGA-G3-AAV0-01A-11R-A37K-07	2
TCGA-G3-AAV1-01A-11R-A38B-07	2
TCGA-G3-AAV4-01A-11R-A38B-07	2
TCGA-GJ-A6C0-01A-12R-A311-07	2
TCGA-GJ-A9DB-01A-11R-A37K-07	2
TCGA-HP-A5MZ-01A-21R-A27V-07	2
TCGA-HP-A5N0-01A-11R-A28V-07	2
TCGA-K7-A5RF-01A-11R-A28V-07	2
TCGA-K7-A5RG-01A-11R-A28V-07	2
TCGA-K7-A6G5-01A-11R-A311-07	2
TCGA-KR-A7K2-01A-12R-A33R-07	2
TCGA-KR-A7K8-01A-11R-A33J-07	2
TCGA-LG-A9QD-01A-11R-A38B-07	2
TCGA-MI-A75E-01A-11R-A32O-07	2
TCGA-MI-A75G-01A-11R-A32O-07	2
TCGA-MI-A75I-01A-11R-A32O-07	2
TCGA-MR-A8JO-01A-12R-A36F-07	2
TCGA-NI-A8LF-01A-11R-A36F-07	2
TCGA-RC-A6M5-01A-11R-A32O-07	2
TCGA-RC-A7S9-01A-11R-A33R-07	2
TCGA-RC-A7SB-01A-21R-A352-07	2
TCGA-RC-A7SF-01A-11R-A352-07	2
TCGA-RC-A7SK-01A-11R-A352-07	2
TCGA-UB-A7MA-01A-11R-A33R-07	2
TCGA-UB-A7MF-01A-11R-A33J-07	2
TCGA-UB-AA0V-01A-11R-A38B-07	2
TCGA-WJ-A86L-01A-12R-A39D-07	2
TCGA-WX-AA46-01A-11R-A39D-07	2
TCGA-XR-A8TC-01A-11R-A36F-07	2
TCGA-XR-A8TD-01A-12R-A39D-07	2
TCGA-XR-A8TF-01A-11R-A36F-07	2
TCGA-XR-A8TG-01A-11R-A36F-07	2
TCGA-ZP-A9CY-01A-11R-A38B-07	2
TCGA-ZP-A9CZ-01A-11R-A38B-07	2
TCGA-ZP-A9D0-01A-11R-A37K-07	2
TCGA-ZP-A9D1-01A-11R-A38B-07	2
TCGA-ZS-A9CD-01A-11R-A37K-07	2
TCGA-2Y-A9GZ-01A-11R-A39D-07	3
TCGA-2Y-A9H4-01A-11R-A38B-07	3
TCGA-BC-A10Z-01A-11R-A131-07	3
TCGA-BC-A3KF-01A-11R-A213-07	3
TCGA-CC-A7IF-01A-11R-A33J-07	3
TCGA-DD-A118-01A-11R-A131-07	3
TCGA-DD-A1EB-01A-11R-A131-07	3
TCGA-DD-A3A2-01A-11R-A213-07	3
TCGA-DD-A3A5-01A-11R-A22L-07	3
TCGA-DD-A4NE-01A-11R-A27V-07	3
TCGA-DD-A4NK-01A-11R-A28V-07	3
TCGA-DD-A4NV-01A-11R-A311-07	3
TCGA-DD-A73B-01A-12R-A32O-07	3
TCGA-DD-A73C-01A-12R-A33J-07	3
TCGA-DD-AACE-01A-11R-A41C-07	3
TCGA-DD-AACF-01A-11R-A41C-07	3
TCGA-DD-AACY-01A-11R-A41C-07	3
TCGA-DD-AADF-01A-11R-A41C-07	3
TCGA-DD-AADP-01A-11R-A39D-07	3
TCGA-DD-AADS-01A-11R-A41C-07	3
TCGA-DD-AAE2-01A-11R-A41C-07	3
TCGA-DD-AAE4-01A-11R-A41C-07	3
TCGA-DD-AAEH-01A-11R-A41C-07	3
TCGA-ED-A7PY-01A-11R-A33R-07	3
TCGA-FV-A496-01A-11R-A266-07	3
TCGA-G3-A25U-01A-11R-A16W-07	3
TCGA-G3-A25Z-01A-11R-A16W-07	3
TCGA-G3-A3CH-01A-11R-A22L-07	3
TCGA-G3-A3CI-01A-11R-A213-07	3
TCGA-G3-A5SI-01A-31R-A27V-07	3
TCGA-G3-A7M5-01A-11R-A33R-07	3
TCGA-G3-AAUZ-01A-11R-A38B-07	3
TCGA-MR-A520-01A-11R-A266-07	3
TCGA-NI-A4U2-01A-11R-A28V-07	3
TCGA-QA-A7B7-01A-11R-A32O-07	3
TCGA-UB-A7MB-01A-11R-A33R-07	3
TCGA-ZS-A9CE-01A-11R-A37K-07	3
TCGA-ZS-A9CF-01A-11R-A38B-07	3
TCGA-5R-AA1C-01A-11R-A41C-07	4
TCGA-BW-A5NQ-01A-11R-A27V-07	4
TCGA-CC-A5UD-01A-11R-A28V-07	4
TCGA-CC-A7IH-01A-11R-A33J-07	4
TCGA-CC-A7IK-01A-12R-A33R-07	4
TCGA-DD-A116-01A-11R-A131-07	4
TCGA-DD-A1EA-01A-11R-A131-07	4
TCGA-DD-A1EE-01A-11R-A131-07	4
TCGA-DD-A1EL-01A-11R-A155-07	4
TCGA-DD-A39V-01A-11R-A213-07	4
TCGA-DD-A39W-01A-11R-A213-07	4
TCGA-DD-A3A8-01A-11R-A22L-07	4
TCGA-DD-A4NF-01A-11R-A27V-07	4
TCGA-DD-A4NP-01A-11R-A28V-07	4
TCGA-DD-A4NS-01A-11R-A311-07	4
TCGA-DD-A73E-01A-12R-A32O-07	4
TCGA-DD-AAC8-01A-11R-A41C-07	4
TCGA-DD-AACA-01A-11R-A41C-07	4
TCGA-DD-AACB-01A-11R-A41C-07	4
TCGA-DD-AACX-01A-11R-A41C-07	4
TCGA-DD-AAD0-01A-11R-A41C-07	4
TCGA-DD-AADD-01A-11R-A41C-07	4
TCGA-DD-AADG-01A-11R-A41C-07	4
TCGA-DD-AADU-01A-11R-A41C-07	4
TCGA-DD-AAE9-01A-11R-A41C-07	4
TCGA-DD-AAEB-01A-11R-A41C-07	4
TCGA-DD-AAEE-01A-11R-A41C-07	4
TCGA-DD-AAEK-01A-11R-A41C-07	4
TCGA-DD-AAVP-01A-11R-A41C-07	4
TCGA-DD-AAVY-01A-11R-A41C-07	4
TCGA-DD-AAW1-01A-11R-A41C-07	4
TCGA-DD-AAW2-01A-11R-A41C-07	4
TCGA-DD-AAW3-01A-11R-A41C-07	4
TCGA-EP-A12J-01A-11R-A131-07	4
TCGA-EP-A26S-01A-11R-A16W-07	4
TCGA-EP-A2KC-01A-11R-A213-07	4
TCGA-FV-A4ZQ-01A-11R-A266-07	4
TCGA-G3-A3CJ-01A-11R-A213-07	4
TCGA-G3-A3CK-01A-11R-A213-07	4
TCGA-G3-A5SL-01A-11R-A27V-07	4
TCGA-G3-AAV2-01A-11R-A37K-07	4
TCGA-G3-AAV3-01A-11R-A37K-07	4
TCGA-KR-A7K0-01A-12R-A33R-07	4
TCGA-LG-A9QC-01A-11R-A37K-07	4
TCGA-MI-A75H-01A-11R-A32O-07	4
TCGA-RC-A6M4-01A-11R-A32O-07	4
TCGA-UB-A7MC-01A-11R-A33R-07	4
TCGA-UB-A7MD-01A-12R-A352-07	4
TCGA-XR-A8TE-01A-11R-A36F-07	4
TCGA-ZP-A9D4-01A-11R-A37K-07	4
TCGA-ZS-A9CG-01A-11R-A37K-07	4

## Sheet: Sheet3
Marker genes obtained from Forest Random Forest Importance analysis
top50_forestRandomForestImportanceData		top100_forestRandomForestImportanceData
id		id
CYP27A1		LDHD
GLUL		CYP27A1
ADH4		ATP6V0A1
ACSL6		GLUL
ABAT		ALDH3A2
AMACR		ADH4
AGXT		ACSL6
EHHADH		ABAT
PAH		GAPDH
UGT1A3		VARS
ADI1		AMACR
ACSM2A		ALAS1
ARG1		HGD
ADH6		KMO
SLC27A5		AGXT
HAL		EHHADH
ACSL5		PAH
GLS2		UGT1A3
ALDH6A1		GNMT
SORD		ADI1
ALDH3A1		MIF
ALDH5A1		ACSM2A
GLDC		ARG1
UGT1A4		ADH6
ALDH2		GRHPR
DAO		ACO1
BAAT		SLC27A5
FBP1		HAL
AOX1		ACMSD
BHMT		AMDHD1
ADH1B		ACSL5
ATP6V0E2		GLS2
PFKFB1		ENO1
CYP1A1		ALDH6A1
HIBADH		SORD							Reduce features with 50 genes
SDS		PYCR2
HMGCS2		SMS
CYP8B1		PCK1
ALDOA		HAGH
G6PC		ALDH3A1
NAGS		ALDH5A1
PIPOX		GLDC
DMGDH		UGT1A4
OTC		ALDH2
PCK2		ENO2
PKM		DAO
HPD		BAAT
CDO1		AASS
BDH1		DCXR
ALDOB		HAAO
		FBP1
		SHMT1
		ATP6V1F
		AOX1
		BHMT
		ACACB
		GOT1
		ADH1B
		GATM
		ATP6V0E2
		GGCT
		PFKFB1
		ADH1A
		CYP1A1
		CAT
		UROC1
		HIBADH
		SDS
		HMGCS2
		MUT
		CYP8B1
		ALDOA
		ACAA2
		G6PC
		NAGS
		PIPOX
		ENPP3
		TRDMT1
		FAH
		CTH
		GYS2
		CRYL1
		CPS1
		DMGDH
		OTC
		IVD
		PCK2
		AGXT2
		PFKFB4
		ASNS
		PKM
		CYP1A2
		CYP7A1
		TDO2
		HPD
		CDO1
		BDH1
		SUCLG1
		ALDOB
		MAT1A
