# Supplementary material for: Characterization of heterogeneous metabolism in hepatocellular carcinoma identifies new therapeutic target and treatment strategy
Source: Front Immunol. 2023 Mar 16;14:1076587. doi: 10.3389/fimmu.2023.1076587 (PMC10060979; doi:10.3389/fimmu.2023.1076587)
Supplement: Supplementary file 4 [file Table_3.xlsx]

## Sheet: KM results
Results of KM analysis with log-rank test in Cluster 1					Results of KM analysis with log-rank test in Cluster 2					Results of KM analysis with log-rank test in Cluster 3					Results of KM analysis with log-rank test in Cluster 4
C1 gene	p values of KM curves (log-rank test)	MeanTPM in C1 cluster			C2 gene	p values of KM curves (log-rank test)	MeanTPM in C2 cluster			C3 gene	p values of KM curves (log-rank test)	MeanTPM in C3 cluster			C4 gene	p values of KM curves (log-rank test)	MeanTPM in C4 cluster
PAICS	1.98519e-05	124.005			GALNT3	0.000721041	0.900219			EBP	0.0012836	304.699			ST6GALNAC4	4.59218e-05	3.89034
G6PD	7.74965e-05	91.6851			CYP46A1	0.000932555	0.680618			DOT1L	0.00213815	24.7923			MTHFS	0.000118606	11.8406
POLD1	8.17437e-05	31.646			SLC2A1	0.00239208	6.78018			CEL	0.00310499	1.1971			DEGS1	0.00065335	34.9861
PPAT	0.000113286	11.5483			TPI1	0.00387593	326.459			POLE4	0.00438432	19.1568			IMPDH1	0.000666873	7.65411
ACACA	0.000150699	58.6296			ACOT7	0.00459845	28.1573			CERS3	0.00579871	0.0756987			MOGAT1	0.00124374	0.506852
ADSSL1	0.000151392	13.7			SMPD1	0.00618126	76.8302			UXS1	0.00753347	22.266			ACER3	0.00140902	8.82215
DHFR	0.00017705	15.5679			MCAT	0.00670211	15.1309			ELOVL3	0.0080092	0.320655			CHST11	0.00180139	4.53903
ME1	0.000341532	33.8305			CES2	0.00733815	624.13			CHDH	0.00805048	77.9423			IVD	0.00188265	176.911
DTYMK	0.000344236	38.0906			GSTM2	0.00747548	4.26567			ADH1C	0.00976023	691.64			CYP2C9	0.00257382	658.349
SUV39H2	0.000368281	8.56316			MDH2	0.00773767	274.587			POLA1	0.0110511	8.58459			ECI2	0.00300554	260.91
DLAT	0.000379427	37.7846			FTCD	0.0108531	349.41			FUT2	0.0125565	1.06846			AMPD3	0.00459363	2.54129
POLE	0.000437983	39.5336			PRODH	0.0126728	21.0177			GNMT	0.0132619	174.987			ALDH4A1	0.00531387	408.276
GSTM5	0.000470908	1.90638			NAGS	0.0128993	37.9831			TYMS	0.0138741	22.1893			MYC	0.00556886	63.5875
KMT5A	0.00054562	19.3482			TPH1	0.0144979	0.195856			ZMPSTE24	0.01483	54.5421			GOT2	0.00606529	257.789
UMPS	0.000585445	37.6923			PLA2G4F	0.0155798	0.22279			MOGAT2	0.0151042	65.2353			CHSY3	0.00633792	1.6676
CAD	0.000638854	46.3604			AKR7A2	0.0180415	48.3919			CBR3	0.0152213	2.07911			B4GALNT1	0.00664767	4.58769
GAPDH	0.000643359	2578.71			TMLHE	0.0188002	8.25033			CERS5	0.0154498	13.3369			TKT	0.00691651	495.855
PRIM1	0.000671372	10.8047			GSTA5	0.01949	0.0377159			SOAT2	0.0168709	3.98207			AKR7A3	0.00718896	71.2003
PHGDH	0.000714486	95.131			GSR	0.0200851	75.9133			HSD17B12	0.0172329	71.6271			PFKP	0.00727586	19.1994
ZMPSTE24	0.000721626	63.3035			NTRK1	0.0208692	0.114707			POLE2	0.0175164	6.34971			CDO1	0.00728293	246.268
RRM2	0.000751881	43.5848			NSDHL	0.0230375	39.7383			FADS2	0.0181202	256.45			GCNT1	0.00742735	1.71207
RPE	0.000767254	23.7339			HPD	0.0255105	1569.42			PIK3CD	0.0192514	3.49669			ARG2	0.0074598	4.95704
POLA2	0.000768803	18.7786			ARSA	0.026811	69.8242			TK2	0.0195292	31.4917			CYP2E1	0.0075897	7786.64
TXNDC12	0.00085317	76.0371			B3GALT2	0.0271033	0.422536			POLR2F	0.0201158	0.0406298			PIK3R1	0.00789	102.058
TYMS	0.000894527	29.205			POMT1	0.0293813	29.1689			DERA	0.0211517	61.4668			MTHFD1	0.00818894	436.328
TK1	0.00114743	48.6357			EBP	0.0317457	206.331			TGDS	0.0218388	18.6624			ME1	0.00820528	26.734
AACS	0.00137	23.6795			HSD17B10	0.03249	130.963			LDHD	0.0222559	101.111			ALDH1B1	0.0083693	197.238
TPI1	0.00145939	458.101			GMPPA	0.0329122	57.3959			ADH4	0.0226194	830.087			PLA2G1B	0.0086242	0.420233
GCLM	0.0015662	60.312			JMJD7.PLA2G4B	0.0330567	#N/A			AK6	0.0229605	16.5281			IL4I1	0.00905256	2.06339
GCNT3	0.00163001	18.5618			GSTM3	0.0345634	12.3581			DHDH	0.0240775	0.384911			POLR2K	0.00915404	51.7212
CYP2C19	0.00168469	0.960739			CYB5R3	0.034782	244.929			IVD	0.0241788	188.688			ALDH5A1	0.00925947	162.71
MTHFR	0.0018068	23.5423			MAP2K2	0.0350775	107.33			ST3GAL2	0.0244385	19.249			ALDH7A1	0.00929453	177.362
IDH1	0.00184192	261.754			FLT3	0.0358403	0.447283			SLC33A1	0.0248389	53.5348			SARDH	0.00987395	81.6504
NRAS	0.00186371	61.9645			BCKDHB	0.0366878	34.2484			CANT1	0.0254728	34.6385			POLR2G	0.0110704	39.5116
NME6	0.00206659	15.137			GALNT10	0.036717	17.784			CHST11	0.0262623	4.3662			GBA	0.0114408	111.522
GGT7	0.00214572	18.5512			HEXA	0.0373566	71.3358			SETDB1	0.026816	28.0023			SLC16A3	0.0115647	9.21026
FPGT	0.00215646	11.4699			GPX3	0.0392649	907.124			INMT	0.0283875	5.58194			HK3	0.0116648	2.6184
FASN	0.00221191	679.677			UGT1A8	0.0393583	0.100371			ALDH3B2	0.0330404	0.0494396			PIK3CD	0.0121391	4.9002
PGAM1	0.00222265	26.4947			GCAT	0.0410304	52.2827			LDHA	0.0342068	421.788			MCCC2	0.0123835	146.387
CHST7	0.00234271	5.69038			PNPT1	0.0412433	20.2252			ST3GAL3	0.0343632	15.3484			SRM	0.0125501	52.9267
PLOD2	0.00236855	116.732			PCK2	0.0435174	485.552			CBSL	0.034728	2.71642			PLA2G12A	0.0125535	25.6533
SLC2A1	0.00240246	22.6636			GLB1	0.0450365	76.0634			GALNT14	0.0352572	0.579633			ETNK2	0.013163	160.818
POLR1A	0.00249662	41.5314			GCSH	0.0457545	10.0974			HACD4	0.0359283	0.94772			PCK2	0.0133814	462.394
DHDH	0.00266278	0.798724			FUK	0.0462497	21.9906			PGM3	0.036254	37.926			MPI	0.0138911	51.2926
PFAS	0.00266797	21.2942			HDC	0.0466692	1.17342			GCNT4	0.0398143	3.29505			CYP3A4	0.0144877	4599.72
AADAT	0.00312888	3.47958			PLD4	0.0486911	1.16062			HPD	0.0407692	1305.27			ACSS1	0.0145304	5.91744
LDHA	0.00315748	618.984			HAGH	0.0487095	190.72			TKTL1	0.0425766	0.154513			MAP2K1	0.014572	32.4677
TKT	0.00323673	401.539			AUH	0.0487659	15.3242			HMGCL	0.0427017	166.768			PHOSPHO1	0.0146828	0.173732
POLR3G	0.00325037	2.72004			PGM3	0.052012	38.5328			HRAS	0.0430001	23.43			MTHFD1L	0.0148756	8.82072
GGT5	0.00335979	31.2195			ST8SIA1	0.0527549	0.524299			GCSH	0.0450234	8.26457			NANP	0.0152107	7.2429
PGS1	0.00347502	17.6737			ST3GAL2	0.0532746	24.9647			IDNK	0.0456234	16.8776			PKM	0.0154048	81.5478
ADSL	0.00359094	62.6274			NAGA	0.0547598	61.9396			B3GLCT	0.04634	8.34562			TXNRD1	0.015459	302.314
SLC16A3	0.00360058	54.1953			FAH	0.0560591	198.76			SMPD4	0.0468832	31.7541			A4GALT	0.01557	5.40432
PLPP1	0.0036363	52.5677			PRPS1	0.0571439	40.7045			ST6GAL2	0.0484973	0.421918			GALNT6	0.0157079	1.71019
AK7	0.00382669	1.57921			MLYCD	0.0574301	30.5712			GALNTL6	0.0485401	1.30169			PGD	0.0159128	106.345
CYB5RL	0.00407974	2.8016			GGT6	0.0578062	1.77338			CHSY1	0.0499769	11.66			UGDH	0.0164226	185.215
SMS	0.004138	58.5581			PLA2G2A	0.0596153	646.216			RRM2	0.05123	27.7649			PLB1	0.0172409	0.945432
PAPSS1	0.00429633	24.2886			BDH2	0.0624941	25.1093			GAPDH	0.0516371	1501.93			NT5C3A	0.0187587	11.3423
CEPT1	0.00441872	16.5526			POLD2	0.0626654	98.3375			PCCA	0.0543203	65.5544			CYP2D6	0.0196363	261.849
DCK	0.00451188	13.7287			DGKA	0.062677	5.24888			CAD	0.0549274	24.0983			SOAT1	0.0199566	26.9114
SHMT2	0.00454948	213.547			GLDC	0.0632459	89.0522			ADH7	0.0594822	0.328281			ALAS1	0.0199921	557.241
PGK1	0.00562692	357.392			SHMT2	0.0635886	189.896			EHMT2	0.0598945	35.5297			ACADL	0.0201439	16.4402
DGKD	0.00586486	22.2854			CTH	0.0642166	121.279			MGST1	0.0624182	582.421			ACACB	0.0208704	50.7297
AMD1	0.00663241	49.8388			GALT	0.0648487	73.0572			PFKM	0.0625092	8.33828			CYP8B1	0.0209815	629.305
PGM2	0.00725001	17.873			OPLAH	0.0661454	74.8218			B3GAT3	0.0626823	46.3169			SHMT1	0.020986	227.425
GXYLT1	0.00727764	22.4402			DDO	0.0669278	10.7748			MCCC2	0.0648407	132.394			GANC	0.0210736	11.4351
NAGA	0.00803431	54.3911			PGK1	0.0678745	238.071			GBGT1	0.0653278	1.05802			ARSA	0.0211729	94.4365
AK4	0.00804883	104.212			POLR3H	0.0681236	29.297			POLD3	0.067143	13.0339			LPCAT1	0.021379	24.4767
LCLAT1	0.00823826	15.248			ZMPSTE24	0.0696394	59.4312			PPT2	0.0680455	10.3563			ELOVL4	0.0225131	0.214027
ALDH2	0.00875185	412.369			SMS	0.0729867	35.4424			HPRT1	0.0700338	38.5681			AGPAT5	0.023088	12.0293
SEPHS1	0.00880682	63.6925			DHFR	0.0734132	16.7433			DHFR2	0.0702623	6.57485			DLAT	0.0235116	41.2552
MTOR	0.00888218	60.249			LDHA	0.0752117	457.655			ECI1	0.0704529	120.69			ABAT	0.0236777	290.172
SMPD4	0.00948705	49.9392			ERBB2	0.0762013	105.528			MCCC1	0.070806	52.2069			AKR1C1	0.0248849	1074.06
ADH5	0.0100034	171.275			KMT5C	0.0763065	7.49109			ALDH1L1	0.0722517	488.834			ACY1	0.0258985	22.2934
CMAS	0.0101917	41.4002			MCCC1	0.0770772	46.1529			TK1	0.0727135	29.6189			BDH2	0.0267386	18.6916
DHCR24	0.0107389	1257.15			UGT2A1	0.0776315	3.63556			ENTPD8	0.0758465	16.6372			LDHC	0.0280278	0.964082
CYP27A1	0.0109772	389.424			DBH	0.0776882	6.647			NOS3	0.0763595	5.17314			PECR	0.0282564	140.688
ATIC	0.0110906	100.687			G6PC	0.0777151	685.763			LDHB	0.0768856	17.6922			CPS1	0.0282621	1371.22
INMT	0.0114992	8.03662			SDHA	0.0797462	217.413			PLPP1	0.078125	46.9652			DDC	0.0282664	52.4641
POLR3E	0.0118219	29.796			GMDS	0.0803063	25.6042			CHSY3	0.0798853	1.1148			BPNT1	0.0284598	34.4469
MBOAT7	0.0121029	74.1519			LSS	0.0817983	115.413			GOT2	0.0837001	411.088			GCDH	0.0288366	77.3399
ACADVL	0.0121689	447.888			SLC27A5	0.0854161	471.736			FLT3	0.0839187	0.307909			ALDH6A1	0.0296403	303.717
POLR3F	0.0127715	10.2987			ST6GAL2	0.086984	1.00918			CYP1A1	0.0844494	15.7514			BDH1	0.0298567	181.569
GLUD2	0.0127925	15.6305			GALNT16	0.0871238	3.27123			DHFR	0.0848574	22.1284			ALDOA	0.0301336	292.562
GPD2	0.0131233	17.8412			MOGAT1	0.0881274	0.420643			KYAT1	0.0854661	19.6324			GSTA3	0.0302411	0.0977663
GALNT6	0.013348	4.78877			MGST2	0.0892184	98.8906			GPT2	0.0863863	284.328			UPB1	0.0303989	224.041
UGT2A1	0.0138757	1.50045			UGT1A5	0.0903133	0.219704			PSTK	0.0870341	4.39398			MOGAT2	0.0310289	28.521
POFUT2	0.0140455	24.8755			CNDP2	0.0916193	198.443			POLR3C	0.0890126	17.0507			NME5	0.0314565	0.256913
PPT1	0.0141193	84.7282			GLUL	0.092785	1172.88			GALK1	0.0890988	141.704			ALDH2	0.0322256	1093.19
AK2	0.0151236	104.733			PDHA1	0.0935828	83.6735			MAP2K1	0.0896076	39.2605			SLC1A5	0.0328504	17.6352
MGST2	0.0155393	93.7813			GRHPR	0.0963602	320.902			TIGAR	0.0912272	4.4163			PIPOX	0.033037	344.123
ICMT	0.0156929	56.3212			LPCAT2	0.0966694	6.56519			NT5M	0.0913352	4.31498			UGT1A8	0.033259	0.27032
ASNS	0.0159856	20.8287			PNPLA6	0.0984284	45.0226			AOX1	0.092886	426.57			ABO	0.0337646	0.515205
FADS1	0.0164375	143.845			CYP2C19	0.0985667	0.558398			PIK3CG	0.0928947	0.646159			POLR3B	0.033857	11.3403
PNPT1	0.0166645	25.3986			MVK	0.0988351	41.5595			PLB1	0.0943967	0.691662			UPP1	0.0341549	8.1443
POLR1B	0.0171375	21.706			POLR2L	0.0990648	94.5469			AK8	0.0949005	0.221144			GCNT3	0.0359731	4.69098
GBA	0.017308	88.3853			AKR1A1	0.100523	212.155			GPX8	0.0965873	1.96145			OTC	0.0361439	134.044
DBT	0.0173742	24.6571			PLA2G4B	0.100683	0.216428			GPX7	0.0972538	5.97921			HNMT	0.0363982	135.823
PGD	0.0175751	152.773			GPAT4	0.10071	63.44			POLA2	0.0982123	14.4309			ST8SIA1	0.0364787	0.357765
POLE2	0.0180881	5.4469			DGKE	0.106486	4.38805			PRPS2	0.0982123	19.9682			PCCA	0.0367957	54.8619
B3GALNT1	0.0182401	4.99924			DGKK	0.107158	0.296175			LIPC	0.0985245	111.58			SAT2	0.0369586	122.581
UGT1A5	0.0184231	0.871483			MTFMT	0.110622	8.71412			HK1	0.100119	24.1583			GAD1	0.0375919	1.19501
LPL	0.018451	5.34447			BCAT1	0.111265	4.35814			RENBP	0.100253	5.46468			SEPSECS	0.0378727	37.4558
MGST1	0.0187977	407.066			IDI1	0.112159	143.729			GALNT1	0.101421	59.8449			GGPS1	0.0379922	26.6071
POMT2	0.0189162	15.1814			CMPK1	0.112271	173.242			GMPPA	0.10168	51.88			SGMS1	0.0384372	23.221
LYPLA2	0.0203714	91.102			PLD1	0.112314	31.0761			OXSM	0.101875	13.7851			MFNG	0.0389386	5.15521
PTDSS1	0.0209685	101.353			SIRT6	0.114586	13.1941			ADH1A	0.102511	503.616			LDHA	0.03895	388.533
LPCAT1	0.0211849	76.9757			ALDH1B1	0.114595	112.174			WBSCR17	0.103723	0.321963			FNTA	0.039495	32.7282
POLD2	0.0212676	117.117			CYP2C9	0.114885	438.698			TH	0.104545	0.0807509			KYAT3	0.0402664	19.412
NT5C3A	0.0218307	20.3252			PLD2	0.116902	13.9167			GNPDA2	0.104925	3.67946			LYPLA1	0.0410979	67.5208
UGT1A6	0.022356	38.5866			ACMSD	0.118539	77.3718			SELENOI	0.104925	47.4081			ACOX2	0.0413986	139.227
MBOAT1	0.0224436	5.69135			GPT	0.118863	154.89			CYP1A2	0.105182	28.1471			AKT2	0.0417599	126.415
FBP1	0.0227401	106.21			MUT	0.11918	129.825			B4GAT1	0.105816	34.6989			MTFMT	0.0417694	9.44746
SETDB1	0.0228584	38.8165			PLA2G15	0.120151	16.6127			PAH	0.106739	814.935			DGKG	0.0419238	2.36221
ST6GALNAC4	0.0231504	13.0562			LPCAT1	0.121568	29.6984			IL4I1	0.106991	0.770814			ADH1C	0.0424739	742.045
RAF1	0.0236618	114.638			ALDH4A1	0.121974	279.088			CHKA	0.108898	28.728			SPHK1	0.043023	4.09934
ELOVL1	0.0242334	71.8805			AMDHD2	0.122071	18.9761			NT5C3B	0.109377	30.7139			HMGCS2	0.0430728	804.836
FLT3	0.0243084	0.719633			ACACB	0.122175	108.068			ADH6	0.109444	174.343			FMO4	0.04329	44.8677
MARS	0.0246859	95.6398			C1GALT1C1	0.123609	24.7269			UGT1A4	0.110599	28.8764			HKDC1	0.043448	13.7901
ACADS	0.0252798	69.9483			ADSS	0.123926	31.2162			ESD	0.112462	91.0344			AGXT	0.0440565	663.808
POLD3	0.0258391	14.1076			CYP3A5	0.124197	313.837			FUT3	0.112506	0.274835			GCLM	0.0440673	90.4047
ANPEP	0.0263532	613.337			OXSM	0.125166	13.5894			GALM	0.112598	76.6523			ACSL6	0.0453943	53.3792
PCYT1A	0.0276852	47.1785			B3GALT6	0.128512	18.4698			ACER3	0.112741	12.0379			SMS	0.0465923	37.4537
KIT	0.0294178	3.17232			SMPD3	0.130113	1.68328			AACS	0.113333	12.5269			GNE	0.0477607	82.3326
B3GNT4	0.0299182	0.783595			UGT8	0.131017	0.327911			SHMT2	0.1147	175.834			ALDH1L1	0.0477946	1399.38
GNPDA1	0.0302912	40.6857			BBOX1	0.131995	17.6738			CPT1C	0.114969	1.02087			BAAT	0.0487523	900.365
ST3GAL3	0.0309581	12.9088			SRM	0.133939	50.9893			NAT2	0.115199	7.21081			NME1	0.0496402	58.6649
ACSS1	0.0320134	32.0205			ENPP7	0.136451	27.4011			CYB5R2	0.115704	3.37237			RRM2	0.0496736	22.5182
MARS2	0.0323148	9.24031			GCLM	0.137295	64.7059			SDHA	0.118407	247.599			LDHD	0.0503866	104.195
B3GALT4	0.0323974	5.06606			GSTT2B	0.137643	3.82491			CDS1	0.119316	2.92227			GPX2	0.0508845	550.946
ELOVL6	0.032417	42.3858			GAPDH	0.141823	1646.59			PIK3R5	0.11981	2.15014			CBR1	0.051522	498.256
WBSCR17	0.0324281	0.590918			RIMKLB	0.143327	3.65547			UGT2B10	0.121343	232.483			GOT1	0.0516295	109.075
PRIM2	0.0331839	11.0386			SRR	0.14693	3.81775			CAMKMT	0.122207	3.24931			CNDP1	0.0516729	3.14986
PKM	0.033195	441.261			MAOB	0.147136	243.079			FBP2	0.123905	0.195615			PLA2G4F	0.0519816	0.03693
IMPDH1	0.0334758	28.2916			ACSF3	0.147214	24.5102			UGT2B4	0.126135	631.638			MAT1A	0.0520531	1041.03
MAT2A	0.0334928	87.8125			MVD	0.148008	56.6835			HAGH	0.127767	236.352			ASAH2	0.0527023	5.52555
HSD17B12	0.0335705	73.217			GCDH	0.148411	73.4626			ARG1	0.129029	580.369			LCAT	0.05314	42.5189
CTPS1	0.0339886	41.0548			PAFAH2	0.148412	18.3003			HAL	0.130099	184.835			DGKQ	0.0532386	19.7633
SPTLC1	0.0356441	21.0943			FGFR3	0.149548	53.8821			AOC3	0.130735	14.692			GAPDH	0.0533734	1754.15
DHCR7	0.0357147	219.776			ST6GALNAC1	0.1497	0.429516			B3GALT2	0.131477	0.173671			GALNT18	0.0539763	9.78098
PGM3	0.0358586	46.1397			UPP2	0.150333	13.9949			POLD1	0.133554	17.2163			ACYP1	0.0548985	2.41885
GSTO1	0.0361466	266.247			NME2	0.150549	42.6792			CMPK1	0.134865	160.991			PMM1	0.0549569	52.5276
IDI1	0.0363361	137.707			NUDT2	0.15113	15.6962			CNDP1	0.135303	26.4617			CYP7B1	0.0549828	12.1665
TXNRD1	0.0365248	207.103			GSTA1	0.151777	771.831			SETD1A	0.135756	25.9263			ACO1	0.0554474	118.465
AKR1A1	0.0366325	169.303			PLOD1	0.15227	221.455			PRPS1	0.137636	47.3882			LPCAT4	0.0556043	4.23455
LPCAT2	0.0366382	9.10863			UGT2B17	0.152663	29.1853			LIPG	0.137853	63.8061			SMPD2	0.0571012	5.62914
PTDSS2	0.0367945	37.1386			A4GALT	0.154557	6.58889			GPCPD1	0.138406	13.3208			CYP2C19	0.0573339	2.06192
PSAT1	0.0376708	77.2945			PIK3R5	0.156921	3.91735			TYMP	0.138617	81.9119			JMJD7.PLA2G4B	0.0573823	#N/A
SDHB	0.038291	87.8403			KRAS	0.157735	20.9934			PAFAH2	0.140337	19.574			BCKDHA	0.0577742	6.29448
PDK1	0.038487	17.8548			SGPP1	0.162927	18.7246			FH	0.142569	286.317			HYKK	0.0582709	4.62951
SOAT1	0.0394583	46.4929			ST6GALNAC4	0.163374	6.91974			ASMT	0.144078	0.0444562			AADAT	0.0586878	5.97728
NME7	0.0397543	9.28326			MPI	0.166536	37.9638			DMGDH	0.144801	147.036			ST8SIA5	0.0590703	0.126672
ACYP1	0.0402953	3.7949			GALNT18	0.169237	17.9709			ACOX2	0.145229	142.501			NPL	0.059195	33.2729
POLE3	0.0411828	47.6231			ACSL5	0.170187	109.238			AKR1A1	0.145702	244.506			SLC27A5	0.0592932	719.663
GALNT16	0.0415885	2.44641			CYB5R2	0.173829	3.27506			B4GALT3	0.146133	26.9216			GPT2	0.0601666	259.66
L3HYPDH	0.0417662	9.73291			ADH4	0.17389	711.341			ME2	0.151869	17.5987			POLR3C	0.0605315	20.4729
FDPS	0.0423238	226.902			FUT7	0.174584	0.18436			PNPLA7	0.152562	11.5979			EHHADH	0.0608299	344.678
DLD	0.0429068	78.9604			PCCA	0.174836	58.4207			P4HA1	0.152891	48.7352			ME2	0.0616971	15.4068
CYP3A5	0.0431409	166.174			UGT1A10	0.175428	1.30329			PISD	0.153572	16.0121			ADH6	0.0617219	515.263
ACO2	0.043239	80.9811			NT5C	0.175707	14.2212			PYCR1	0.153621	5.85969			UGP2	0.0628725	207.748
RRM1	0.043345	50.2774			ACO2	0.175739	88.1486			HK2	0.153848	2.54417			SETD7	0.0629701	87.6594
IDH3B	0.044345	81.1668			NANS	0.175971	33.7172			FGFR3	0.155874	32.5849			NAGK	0.0633242	27.4963
MAT2B	0.0445821	48.7423			MGST1	0.176372	652.223			CMAS	0.156388	48.0915			ADH4	0.0637827	1124
CS	0.0447355	115.126			CYB5R4	0.182954	9.26423			SUV39H2	0.157621	5.28067			ANPEP	0.0641843	386.934
AGPAT4	0.0448685	7.08984			ENTPD5	0.185225	234.746			MOGAT1	0.157635	0.532181			FTCD	0.0642602	285.254
ADO	0.0457545	16.1009			CPT2	0.185471	62.9579			SMPD2	0.15949	5.55696			ALDH3B2	0.06445	0.0175069
RGN	0.0458166	84.9541			MGLL	0.186961	145.049			ST6GALNAC1	0.15998	0.0980001			CHST14	0.0654579	14.0065
TWISTNB	0.0466259	14.909			IDO1	0.187208	3.97712			MAT2B	0.16031	49.1558			IDH3A	0.0654943	9.32813
KMT5C	0.0466485	12.5342			POLR2E	0.18724	157.473			PLD4	0.161281	0.589419			G6PD	0.0659789	44.1285
NSDHL	0.0467006	46.1561			MAOA	0.188536	166.053			POLR3B	0.161687	14.6388			NAGS	0.0661798	75.7165
BCKDHB	0.0468323	17.9411			FUT6	0.189805	11.3186			LPCAT1	0.162422	17.1644			HAGH	0.0666977	183.098
ELOVL3	0.0474344	0.474622			UGT1A1	0.190106	68.6443			XYLT2	0.163133	22.3931			GSS	0.0678114	64.908
GLUD1	0.0487263	456.034			TP53	0.19091	27.415			HMGCS2	0.163863	2143.15			TIGAR	0.0682942	3.7205
OGDH	0.0487318	124.802			MBOAT2	0.191495	1.78839			ABO	0.164342	0.78813			PIK3R3	0.069613	10.2058
GALE	0.0487459	82.1318			PMM1	0.191956	52.6346			POFUT1	0.166212	102.664			CH25H	0.0702018	5.53328
GSS	0.0489933	63.2824			FADS2	0.192199	236.355			POLR2K	0.169953	42.1374			HIF1A	0.0713603	44.9797
PLOD1	0.0502175	276.258			FMO1	0.192765	5.56538			B3GALNT1	0.170267	1.51915			AKR1D1	0.0726152	40.8889
SLC1A5	0.0514426	56.7164			ACOX2	0.19338	111.444			GNPAT	0.170658	46.509			ATIC	0.0747062	70.5119
PNP	0.05176	40.0702			CDIPT	0.193514	110.689			ICMT	0.170943	49.7402			RET	0.0752789	0.205903
DOT1L	0.051897	37.9886			PNPLA7	0.198217	11.0351			BCKDHB	0.171024	33.3175			ACSL1	0.0759318	426.723
HPRT1	0.0523777	29.4901			PAPSS2	0.201736	77.014			POFUT2	0.171314	14.697			GSTA1	0.0771428	453.06
NT5C2	0.0527285	13.8864			ST3GAL6	0.202196	26.8204			MDH1	0.171432	191.62			PDGFRB	0.077817	46.7174
C1GALT1	0.0528246	28.3676			CKM	0.203902	0.158804			SIRT3	0.171967	27.282			GPAM	0.0778227	427.975
B4GALT6	0.0541885	3.80651			UAP1	0.204806	111.353			LCAT	0.173222	71.7832			SPHK2	0.0784687	16.4544
FUT6	0.0551446	19.7771			SDHC	0.205508	150.81			GGCT	0.176949	24.5561			CYB5R2	0.0787641	3.45532
CYP1A1	0.0552316	17.5627			DGKQ	0.206003	18.8418			PFKP	0.17746	3.54916			B4GALT7	0.0788996	27.3654
B4GALT4	0.0553768	23.6387			DCT	0.206046	0.251112			SLC2A2	0.178677	475.708			SCP2	0.0792111	442.061
PFKP	0.0555929	44.9427			UXS1	0.206419	27.5567			CPT1A	0.179623	265.257			FBP1	0.0795151	83.8399
PDHB	0.0556971	70.0468			TKT	0.207852	232.752			NME1.NME2	0.179944	#N/A			GATM	0.0806299	1311.67
KMT2A	0.0568062	37.8394			B3GAT3	0.209912	46.6052			UGT1A3	0.180223	13.3909			CYP3A5	0.0811185	280.986
HK2	0.0570146	19.1323			FNTA	0.21137	28.8997			CYP2E1	0.18275	493.301			LDHB	0.0817111	22.4797
GRHPR	0.0580098	168.891			PSAT1	0.211411	86.2121			RIMKLB	0.182765	2.81889			SHMT2	0.082096	192.203
HADH	0.0588339	72.2375			GPX8	0.212273	3.90391			UMPS	0.182918	35.8325			GNMT	0.0824183	58.8365
TIGAR	0.0597328	6.54441			COLGALT1	0.21664	66.1104			ACOT7	0.18312	27.7516			MCEE	0.0827702	18.768
ARG2	0.0611161	3.08073			LPIN1	0.2181	34.3174			HMGCLL1	0.18415	0.0661812			RGN	0.0834173	196.904
ENO1	0.061714	1267.9			HIBADH	0.218449	91.6513			B3GALT4	0.185494	2.32453			CERS3	0.0850377	0.022315
ETNK1	0.061774	53.0242			CERS3	0.219724	0.0400578			MAPK3	0.186969	25.8486			RAF1	0.0853119	94.6911
OXCT1	0.0621329	8.39393			GALK1	0.220617	123.632			GBA2	0.187993	53.4783			PCCB	0.0856485	110.838
SLC2A2	0.0627962	206.773			COMT	0.220863	124.255			DLST	0.188374	97.625			CSAD	0.0857514	45.9816
LCAT	0.0633591	28.8749			CHST12	0.220886	8.94902			ACOX3	0.188526	22.2835			NME7	0.085821	8.48393
POLR3A	0.0644698	25.0912			SUCLG1	0.222067	122.383			GMPPB	0.188855	31.0301			NANS	0.0858807	37.3311
POLR3H	0.0674617	36.1371			LYPLA1	0.222617	64.6636			SMS	0.189839	31.0611			RPIA	0.0862121	9.56596
POLR2B	0.0680184	54.1696			POLE3	0.224176	36.997			GLO1	0.190203	134.622			TPMT	0.0862213	79.8331
AGPAT1	0.0684599	81.8171			SULT2A1	0.224245	557.118			GALC	0.190439	14.6467			SUCLG2	0.086821	123.313
ACSF3	0.0686486	23.8601			RRM1	0.227324	35.9274			ACSF3	0.191176	22.6146			MUT	0.0875156	95.3926
ACSL3	0.0690742	109.482			SDHD.1	0.227435	#N/A			POLR2D	0.19223	28.3424			HOGA1	0.0877748	31.6706
MCEE	0.069267	10.2974			TGDS	0.227441	14.7343			ENO2	0.192822	1.08321			POLR2H	0.0898371	34.0929
SETMAR	0.069331	9.96341			HAL	0.228478	184.123			DGKB	0.196884	0.244303			OGDHL	0.0904831	78.2847
NANP	0.0701784	7.84468			AK5	0.230776	0.181502			PSPH	0.196938	23.1029			GFPT2	0.0913759	0.70607
BCAT2	0.0714022	34.0387			PIK3R3	0.233642	13.8082			BCKDHA	0.197757	6.7853			POLD1	0.0921227	20.6699
B3GALT2	0.0719824	3.54891			ACADM	0.23484	113.528			SDS	0.200883	1471.35			B3GLCT	0.0924544	8.33453
PLA2G12A	0.0722732	27.8126			ASNS	0.234881	6.85475			ALDH3A2	0.201535	230.063			PPAT	0.0926717	9.83442
UCK1	0.0730037	44.3134			AOC1	0.236003	2.36081			MVK	0.202108	48.2118			ASPA	0.094294	2.6872
DGKB	0.0733658	0.447257			LPCAT4	0.23689	5.23137			SETD1B	0.203526	23.5403			UGT1A3	0.094731	32.2431
MAP2K1	0.0754401	41.0011			IVD	0.236913	175.19			PCYT1B	0.204223	0.0770914			GMPPA	0.0967568	58.646
POLR1E	0.076718	18.4968			ELOVL1	0.236939	46.4355			MLYCD	0.204545	28.9675			AK3	0.0973917	158.947
CYB5R3	0.077146	301.829			TXNRD2	0.237413	60.4149			HKDC1	0.204838	18.6745			ADH1B	0.0976153	3695.15
CHKA	0.0779297	56.0409			DERA	0.237781	42.5979			AGXT2	0.207139	46.4059			SEPHS1	0.098501	50.2554
SUV39H1	0.0785184	16.9604			P4HA2	0.240772	31.0684			PDGFRA	0.207252	4.13767			PTDSS1	0.0990827	86.7091
POLA1	0.0788986	12.4977			CBR1	0.240927	249.433			MTHFD2	0.207888	2.36853			PNPLA3	0.0991587	14.8987
COLGALT1	0.0796497	106.735			ADH5	0.242108	190.666			MYC	0.208317	25.5422			AK6	0.099247	16.8121
ADH1B	0.0801138	383.83			B3GALT4	0.242331	2.67713			POLR1E	0.209799	17.373			GLYAT	0.100073	129.62
RPIA	0.081763	13.951			ACSBG2	0.244263	0.0742162			GLDC	0.210442	133.252			GNPDA1	0.100133	23.4221
SETD1A	0.0822384	32.3591			POLR3G	0.244543	2.47381			PGK1	0.210442	227.702			PNPLA6	0.100394	46.5795
NTRK3	0.0824191	0.642162			GCNT3	0.245693	4.23939			RCE1	0.211227	10.5207			L3HYPDH	0.100851	16.4809
ACY1	0.0825706	13.2328			OGT	0.248405	62.6685			ALDOA	0.211266	238.888			GALNT10	0.101334	17.3797
AOC1	0.0828401	3.92675			ODC1	0.250789	102.607			ACAD8	0.211965	28.7047			CDIPT	0.101506	113.362
ACLY	0.0833902	129.185			UGT2A3	0.251575	27.5464			PDGFRB	0.212509	37.9067			DGKK	0.102064	0.294875
ACOX2	0.0838572	56.6984			GPX4	0.252202	369.209			POLR1D	0.212951	48.2182			PLPP2	0.102928	10.4554
GALNTL6	0.0839523	0.825192			PRODH2	0.253979	91.7023			NAT8L	0.213136	1.80088			AKR1B1	0.103099	27.3699
SGMS1	0.0854253	27.815			GCNT4	0.255131	4.57942			HAO1	0.214118	264.919			B4GALT5	0.103162	30.183
POLR2L	0.0855312	125.036			FNTB	0.255632	7.05508			GSTA5	0.214538	0.053289			ADH1A	0.103654	434.193
BDH2	0.0857071	17.9819			SARDH	0.256126	118.507			GBA	0.214638	68.0409			HAGHL	0.103973	1.09084
GNMT	0.0861992	25.811			UGCG	0.256401	40.2873			MFNG	0.214776	8.26119			PYCR2	0.104987	57.6406
AK9	0.0880281	3.07515			B4GALT7	0.256469	29.2224			SDSL	0.214802	111.242			PLA2G4A	0.105292	0.401026
KMT2D	0.0884931	51.9829			DOT1L	0.256936	25.6219			AMT	0.215402	50.6716			AMT	0.105333	58.0888
EHMT1	0.0886773	40.4065			ACSL3	0.258354	74.6668			GPT	0.215527	141.897			GALNT2	0.105445	129.374
AGK	0.0901334	20.944			DHCR24	0.258925	1372.19			GALNT7	0.218317	1.36157			ACYP2	0.105756	17.4467
GLB1	0.0908137	85.9023			GPD1L	0.259802	7.49506			CERS2	0.219523	635.398			ALDH9A1	0.106948	164.085
UGT2B28	0.09158	0.457641			CYP7B1	0.260016	7.77683			ST6GAL1	0.221196	655.613			CYP7A1	0.108053	93.9848
AKR1C2	0.093248	269.175			EHMT1	0.262245	32.0372			ADPRM	0.222628	5.28122			CBS	0.108178	5.6333
NME1.NME2	0.0943158	#N/A			CRLS1	0.263202	96.5693			ADSSL1	0.222726	25.2783			ADH5	0.109106	277.209
CH25H	0.0945791	2.14246			NT5C1B	0.264118	0.204311			POLR3A	0.226119	17.8094			AOX1	0.109117	1831.58
BAAT	0.0960221	290.437			CYP2D6	0.264191	265.168			GPD1L	0.226628	5.81327			PAICS	0.111645	150.012
PDHA1	0.0972952	90.9467			PLD3	0.264534	174.047			ACYP1	0.226719	2.37232			FADS2	0.113036	165.035
SCD5	0.0973465	20.288			DCK	0.267826	10.422			GPD2	0.226979	9.62991			B4GAT1	0.115114	49.5249
GLDC	0.0981035	65.0758			PYCR2	0.272729	46.6822			GCLC	0.23011	105.175			ACAA1	0.115386	241.781
NSD1	0.0988294	48.1627			FGFR1	0.272786	10.2659			GSTP1	0.231067	14.3275			ENTPD1	0.115898	15.4583
ME2	0.100441	27.6005			AK6	0.273002	17.2613			AANAT	0.231822	0.0414742			HMGCL	0.116211	190.517
IL4I1	0.101385	8.55864			POLR2J	0.274483	35.4949			CMBL	0.233601	263.601			PHGDH	0.117416	44.3392
ALDH1L2	0.102785	1.69657			MTHFD2	0.275151	5.08384			IDI1	0.233785	176.16			CHIT1	0.117439	1.86721
PRPS1	0.103661	42.0632			PLA2G7	0.275276	4.95725			MAP2K2	0.23442	96.9816			PEMT	0.117948	45.0677
AKR1C1	0.104961	532.992			ADH1A	0.275891	495.823			SCP2	0.23454	645.218			PYCR1	0.118029	25.0335
MCCC1	0.10505	40.6061			PNPLA2	0.277616	95.6921			RBKS	0.235601	24.0368			MBOAT1	0.118552	2.19779
B4GALT3	0.105462	48.3012			PCYT1A	0.277676	41.3785			PHOSPHO1	0.236421	0.161706			SQLE	0.119135	123.21
NPL	0.10602	26.8673			SUCLG2	0.278548	144.076			CKMT1A	0.236498	0.128857			POLR2L	0.121901	106.103
HEXB	0.106424	169.736			CYP1A1	0.278622	41.1555			FMO5	0.238088	317.735			SEPHS2	0.123161	508.167
CYP2E1	0.107563	1467.81			RRM2B	0.282736	28.746			PTDSS2	0.239107	18.1386			PRODH2	0.124601	83.6981
LCT	0.107908	0.0638776			AK8	0.283992	0.842971			MAOA	0.239347	163.352			PTEN	0.12502	76.1299
POLR2D	0.107918	37.4152			XYLT2	0.284236	26.7821			GNPNAT1	0.239674	43.2642			POLE4	0.125999	22.2301
CARNS1	0.108463	4.51438			GSTK1	0.284716	284.381			ETNPPL	0.241169	194.16			MDH1	0.128127	155.433
ACADM	0.108857	64.7575			RBKS	0.284843	20.9214			G6PC2	0.241233	0.0374662			GCK	0.128213	3.00248
SAT1	0.109282	265.43			MTHFS	0.285478	26.454			ENTPD3	0.242406	0.0809648			PMM2	0.129761	9.67661
NME2	0.109606	63.9192			CSAD	0.285991	29.8264			BHMT	0.24288	856.639			GALM	0.132947	60.5442
GSR	0.109719	99.3848			ENO1	0.287181	710.854			KDSR	0.244334	57.1166			BCAT1	0.133176	3.23472
GPAT3	0.109877	10.2016			CERS4	0.288034	69.6326			PLPP3	0.247026	139.503			ACO2	0.133194	69.8467
PCYOX1	0.110998	108.358			HACD2	0.290382	84.6916			C1GALT1C1	0.247041	19.5861			B3GALT2	0.133641	0.216662
CERK	0.111236	58.9825			FBP2	0.290744	0.11657			LSS	0.2478	156.448			POFUT1	0.134192	105.402
DEGS2	0.113563	4.22757			GOT1	0.291707	359.371			CKMT1B	0.248022	0.100342			PIK3R5	0.134766	2.5853
CDS2	0.114713	59.8066			MGST3	0.292786	87.9139			SLC27A5	0.250251	724.228			MGST1	0.135433	789.927
MOGAT3	0.115027	28.5614			DAO	0.294122	60.2953			SRR	0.250552	4.02793			POMT1	0.135967	33.9906
UGT1A3	0.115131	2.69626			XYLT1	0.294462	1.7261			NME3	0.25151	25.2679			ENTPD6	0.136272	52.8596
SCLY	0.115247	6.39405			ADH1C	0.294572	527.341			GPX3	0.25253	512.608			HACD3	0.136283	199.983
BDH1	0.115756	98.1915			CYP2J2	0.295262	78.4358			AKR1C2	0.252584	195.157			LPL	0.138906	2.59779
BCAT1	0.117125	16.1025			B4GALT2	0.300299	34.7071			GALNT16	0.252847	1.99607			TK2	0.1397	47.9487
CYP39A1	0.117956	6.09012			LFNG	0.301733	4.60453			HIBCH	0.25423	49.3116			GSTA5	0.139911	0.0158243
ADH1A	0.118607	211.803			PDGFRB	0.301846	72.2481			CERS4	0.255268	60.994			GALNT4	0.140819	0.246335
SPTLC3	0.119466	25.6279			GALNT9	0.304132	0.363042			PDHA1	0.255953	98.123			CDS1	0.141025	4.83
LPCAT4	0.120273	13.647			FAHD1	0.304828	73.626			CHST15	0.25683	17.944			HPD	0.14128	2146.17
GALNT1	0.12141	82.7082			CERS6	0.308156	12.1521			PLD3	0.258922	156.846			MTHFR	0.142071	19.3097
ALDOA	0.123277	714.528			TPO	0.309353	0.0261095			B3GNT5	0.259046	10.229			HACD4	0.142678	1.01847
ACAT2	0.124259	60.3758			SETD1B	0.31131	24.5102			HSD17B10	0.260674	143.875			ALDOB	0.14271	943.953
MTR	0.12444	37.4481			ACSL6	0.311319	10.6952			CES2	0.260763	744.118			DGKH	0.142842	4.26484
SETD1B	0.124571	31.4669			GALM	0.311451	77.0583			SMPD1	0.263966	75.0526			POLR3D	0.143425	8.28321
MTHFD2L	0.125242	7.8311			B3GALT1	0.311458	0.176585			DGKE	0.265951	3.75442			HADH	0.144347	175.977
SQLE	0.127207	118.368			ST3GAL1	0.313581	159.269			ST6GALNAC6	0.267356	35.8863			POLR1A	0.145813	43.626
CHST11	0.127236	20.3531			GALNT15	0.314298	4.51962			PRIM1	0.267783	9.0993			ELOVL1	0.146377	49.7952
GALNT7	0.127285	6.98308			POLA1	0.315427	7.72077			GCNT3	0.267954	1.03608			CYP2A6	0.147022	183.056
CBSL	0.127415	1.14605			ST6GALNAC5	0.315514	0.171817			POLE3	0.27021	40.0742			NME2	0.147846	49.3823
PFKM	0.128725	24.193			PRIM2	0.317131	7.12959			CYB5R4	0.270306	8.67729			PGM1	0.147925	206.541
BPGM	0.128727	17.0854			ICMT	0.318608	43.069			GSS	0.271808	47.503			ENO1	0.148355	832.674
AGPAT2	0.129634	191.356			CARNS1	0.318701	1.41887			ECHS1	0.273695	608.761			CHPT1	0.150035	138.101
POLR3C	0.129758	25.8985			B3GNT3	0.32021	8.14433			GMDS	0.274851	24.5212			FUT4	0.152454	2.06158
TKTL1	0.131858	8.20063			LDHAL6B	0.320245	0.0445398			LYPLA1	0.274969	58.5074			PFKL	0.154592	179.233
GLO1	0.132752	128.672			SLC33A1	0.320662	53.7204			ELOVL7	0.275196	5.88022			G6PC2	0.155569	0.0560897
CERS6	0.13289	18.3303			UGT1A6	0.320671	33.526			MBOAT7	0.275196	39.5366			DCTPP1	0.155716	19.8949
OXSM	0.13653	13.2889			AMT	0.322305	45.2241			LPL	0.276801	4.04612			GRHPR	0.155878	507.977
PSPH	0.137858	34.1273			ALDH6A1	0.324407	238.447			KRAS	0.27687	20.3371			PLPP3	0.156936	90.6762
AFMID	0.13798	91.3664			PISD	0.324536	18.663			MTR	0.277584	29.6382			UAP1L1	0.158043	3.51708
PSTK	0.138245	4.66994			G6PC2	0.325118	0.0314633			PLOD2	0.278126	59.8707			CANT1	0.159802	45.9402
TXNRD2	0.138931	69.0268			MTHFD2L	0.325713	8.21647			FADS1	0.278703	165.922			CYP2J2	0.159846	85.1914
ODC1	0.13971	120.706			PC	0.32656	234.043			PNPLA2	0.281208	102.898			GLA	0.160207	27.6333
GSTZ1	0.139776	21.2899			MET	0.32721	121.899			AGPAT4	0.282431	4.73224			HEXB	0.160449	149.946
MVK	0.139795	49.2466			DLD	0.327391	81.1751			FGFR2	0.283039	45.7353			ENO2	0.161678	1.94553
PAFAH2	0.141224	17.5567			ACOT4	0.327855	13.9791			B4GALT4	0.285559	16.5807			AK1	0.162275	10.549
LPIN3	0.141983	17.1088			GLS2	0.328438	13.0049			SOAT1	0.286384	27.0472			NRAS	0.164424	49.1158
NT5C1B	0.142805	0.20146			GALNT4	0.329026	0.223445			DSE	0.286745	4.20522			CHPF2	0.164687	35.9282
UGDH	0.143592	190.422			GALNT8	0.329537	0.258171			SLC16A3	0.287832	8.01571			ASAH1	0.165111	52.5973
UROC1	0.144349	20.3744			DGAT1	0.329623	78.9505			NEU1	0.290636	89.3756			PGLS	0.165337	42.7649
UGT2B11	0.144776	42.072			FBP1	0.329835	332.706			POLR2I	0.290751	23.1585			GALNT7	0.166363	1.23578
FBP2	0.146133	0.118156			POLD4	0.330012	40.0572			EHHADH	0.290751	309.613			POLR3K	0.168993	9.63134
PLPP3	0.147259	67.5884			UPB1	0.331514	197.1			CHKB	0.292583	2.29819			GBGT1	0.17033	1.16594
G6PC	0.149096	222.958			GGT7	0.332859	15.2783			SDHD.1	0.292808	#N/A			C1GALT1C1	0.173311	25.0122
CMPK1	0.149383	168.395			CYP51A1	0.334502	10.6014			SPHK1	0.293017	4.8134			BHMT	0.173525	244.459
DCTPP1	0.149657	30.9126			POMT2	0.334579	10.02			EPHX1	0.29324	3126.5			MTHFD2	0.177135	3.05716
CPT2	0.150526	40.8631			PMM2	0.337092	10.1491			FDPS	0.2945	276.106			UGT1A9	0.178411	63.8731
GFPT2	0.150578	4.37049			SPTLC2	0.338112	22.6805			PGM2	0.295388	35.4829			CKM	0.182073	0.0488793
HSD17B7	0.151259	20.2005			FUT2	0.338642	1.547			KMT5B	0.295629	35.4459			ACOT12	0.182202	21.4777
CNDP2	0.151344	181.006			B3GALT5	0.339387	0.390468			ACAA1	0.296474	231.669			CPT2	0.182422	73.9674
SELENOI	0.152315	50.977			ALAS2	0.34004	0.129667			ALDOB	0.297241	12410.4			XYLT1	0.182974	1.06701
AUH	0.15299	14.7677			PNMT	0.342179	0.530149			ELOVL6	0.297513	70.1733			GPX7	0.183298	2.40489
GUSB	0.154009	157.724			GBA	0.343222	74.4478			HACD1	0.298461	0.51982			PLA2G7	0.184993	3.19733
GALNT12	0.154835	1.91598			IDH3B	0.343271	66.5385			PGP	0.299256	19.8649			ALDH3A1	0.185313	981.62
ST3GAL4	0.156467	26.0822			AK2	0.343426	101.21			ST8SIA1	0.301211	0.348466			PIK3R2	0.18659	0.790585
CERS5	0.156981	26.715			GPX1	0.344878	322.123			GALNT11	0.303513	30.1074			EHMT2	0.186678	61.3354
ALDH1A3	0.158914	3.00093			BPNT1	0.345494	32.026			NME4	0.303546	65.6642			MVK	0.18693	62.0861
DGKZ	0.160127	46.1408			CHST15	0.350172	27.6694			EGFR	0.304217	167.691			AMD1	0.187531	30.6108
SCD	0.161354	1954.77			SCD	0.350471	1433.07			AKT2	0.306257	117.293			MLYCD	0.188734	31.3905
UGT2B15	0.162545	158.306			SOAT2	0.351283	6.70838			ST3GAL1	0.307261	170.703			MINPP1	0.191016	44.6005
AMPD2	0.164161	50.8358			UGT1A3	0.352819	7.21964			POLR3K	0.307629	9.89731			POLD4	0.191237	32.6213
CYB5R4	0.164777	11.3119			SOAT1	0.353052	30.5442			TPH1	0.308593	0.671769			SETDB1	0.191981	37.0842
SPTLC2	0.164834	30.6454			HADHA	0.353351	296.206			AGPAT5	0.309748	26.7465			PNPLA7	0.193006	11.3986
FMO3	0.165384	176.472			LDHB	0.354637	30.5969			GAD1	0.310177	0.100931			ACOT2	0.195303	35.0351
GART	0.165997	47.9066			GSTM1	0.355521	39.3142			NOS1	0.31086	1.77484			B3GNT5	0.196259	3.45
EHMT2	0.166272	73.7686			HMGCLL1	0.355671	0.136496			NME2	0.311883	36.6522			CARNS1	0.196287	0.822605
XDH	0.167531	27.5714			RFNG	0.356148	71.089			ACO2	0.315968	114.712			PLA2G4B	0.198092	0.185295
GSTP1	0.168581	83.1894			NT5C3B	0.356876	33.797			OGT	0.316323	55.5974			GPX3	0.19823	715.489
B4GALT2	0.171806	57.1999			SEPSECS	0.361102	36.1732			POLR2J2	0.317299	0.0927355			CYP2B6	0.198874	69.7501
ELOVL2	0.171894	96.06			ADH7	0.361287	0.334459			PRODH	0.31743	61.3144			P4HA1	0.199137	76.7202
GPT	0.173552	55.4923			G6PC3	0.36327	17.7145			GSTA4	0.318356	24.583			ST3GAL4	0.200359	22.4421
HAO1	0.174672	82.5501			SCLY	0.364721	4.98364			DEGS1	0.318884	33.0166			GPT	0.201245	100.149
DHODH	0.17516	35.5727			BCKDHA	0.368655	5.78672			MGLL	0.319644	136.102			EBP	0.201313	200.017
HRAS	0.176571	34.4112			SMOX	0.368985	7.66177			ACOT4	0.320493	15.892			POLR3G	0.201913	2.6043
B4GALNT1	0.1766	11.7348			BCAT2	0.370182	43.1494			MIF	0.321702	37.1555			GLUD1	0.202406	839.02
CTPS2	0.177787	22.5565			AGPAT1	0.370998	66.3932			ABAT	0.323127	397.443			TXNRD3	0.202494	9.86634
FUK	0.179189	23.769			AGXT	0.37319	1630.81			CYB5R3	0.323127	184.086			CKMT1B	0.204696	0.641726
CYP51A1	0.179258	10.3035			LPGAT1	0.375016	176.574			ASAH2	0.323308	4.67641			NT5C	0.204889	16.3934
HADHA	0.180406	285.919			ASMT	0.37539	0.0345554			HSD11B1	0.325081	328.577			GNPAT	0.205937	115.716
KRAS	0.181031	29.5826			GSTO1	0.37549	280.737			AMDHD2	0.326229	16.9908			ACOX1	0.206381	241.38
CYP2C9	0.182902	151.94			MAPK1	0.375655	78.5629			SUV39H1	0.326338	16.2797			SUCLA2	0.206667	16.743
PGAM4	0.183566	0.0334915			NME1	0.375842	46.2263			GFPT2	0.326605	0.412104			ADSS	0.206721	30.7358
HYKK	0.183859	4.05568			ST3GAL3	0.376822	13.7461			SGPP2	0.327253	0.906797			TPI1	0.207455	338.622
SETD2	0.184104	53.2449			ASAH1	0.376989	68.7813			UPRT	0.328607	6.89179			ST3GAL1	0.20945	204.817
AKT2	0.184566	119.115			CYP3A4	0.377471	958.876			SPTLC1	0.328764	15.851			NAT8L	0.211919	0.787286
SMOX	0.187522	22.0807			PLOD3	0.378413	114.66			GPAT3	0.329378	15.326			DGAT2	0.213296	84.1129
CYP27B1	0.187577	1.80665			GXYLT1	0.378683	20.1329			CRLS1	0.330713	89.3232			UGCG	0.213435	24.4026
CHPT1	0.188031	95.9873			AKR7A3	0.380298	73.8485			SEPHS2	0.333192	552.066			PTDSS2	0.213527	19.5064
AOX1	0.18914	324.035			SLC16A3	0.381893	13.4989			GALNT8	0.333744	0.166219			FDPS	0.213597	222.242
OLAH	0.190162	0.110998			ACOT12	0.383251	46.4978			GSR	0.334191	55.0766			MARS	0.214737	59.1752
CERS4	0.191826	75.9441			PLA2G6	0.387136	13.3349			MAT2A	0.334447	69.6147			GALNT15	0.214807	4.64217
KMT2B	0.192139	59.7146			CMBL	0.387495	186.772			ACADVL	0.335233	403.087			DMGDH	0.215061	128.112
IMPDH2	0.192848	138.556			LYPLA2	0.389021	68.7835			LPIN3	0.335403	17.6675			SLC2A2	0.216448	553.729
KYAT1	0.195339	14.898			DGKH	0.389306	5.55758			MDH2	0.336135	264.808			AGPAT2	0.216477	48.6525
UCKL1	0.195773	40.9773			HSD11B1	0.389511	300.61			GLUL	0.336247	572.816			ALOX15	0.218544	0.0830822
DEGS1	0.195883	55.7263			DPYD	0.390752	55.1613			UCK1	0.336495	39.2519			DPYD	0.22079	22.8384
MFNG	0.196401	10.4431			CYP2R1	0.391546	9.50954			UPB1	0.336903	280.175			SC5D	0.221709	118.42
ACOT8	0.196901	27.9938			MTHFD1	0.391896	251.611			B3GALT6	0.339134	18.0575			PLD2	0.221735	11.5497
UGT8	0.196914	1.45597			KYAT3	0.391904	15.7193			DGKA	0.339681	3.25479			LIPC	0.22224	169.736
ACSBG2	0.197954	0.10083			EHHADH	0.394396	231.04			UGT1A1	0.341094	43.4072			RFNG	0.223891	91.352
PLD2	0.199198	18.8932			TM7SF2	0.395415	187.599			EOGT	0.341229	5.70324			POMT2	0.224141	10.8087
CERS2	0.201877	536.834			OLAH	0.396009	0.0883288			TECR	0.341297	124.434			GSTP1	0.225231	14.5968
CHPF	0.202429	116.728			AKT1	0.396352	83.2495			GGT5	0.341893	14.6129			KIT	0.228091	1.71793
LDHD	0.203279	42.2675			FMO2	0.397524	2.8659			FGFR1	0.343321	5.39977			GLB1	0.229305	87.2919
GCSH	0.203478	8.05683			SCP2	0.398097	454.873			PLA2G2A	0.344497	163.378			UGT2B28	0.229313	0.683042
HSD17B10	0.213554	105.186			ADSL	0.399064	39.237			NUDT2	0.344928	17.627			OXCT1	0.22937	7.55152
GALNT11	0.215955	34.0594			HAAO	0.399558	158.561			CPT1B	0.34538	1.31025			B3GALT1	0.229662	1.78175
FMO4	0.215987	12.9588			EGFR	0.399575	120.462			LPIN1	0.345533	51.0995			KMT2B	0.231302	46.246
ARG1	0.219341	179.276			CKMT2	0.399727	4.73518			CKMT2	0.346041	21.5084			IDH1	0.231586	406.211
PNPLA3	0.219874	16.3473			CYP8B1	0.400056	364.185			MTFMT	0.34761	9.02656			HAAO	0.23266	114.724
JMJD7.PLA2G4B	0.220522	#N/A			ACER3	0.402147	10.7302			AOC2	0.348641	1.19101			DGKA	0.233054	4.87802
ACADSB	0.221007	130.021			NT5C2	0.402728	10.4633			IDH2	0.348782	253.46			CPT1A	0.235512	125.941
LSS	0.221334	101.928			SDHB	0.404157	110.689			GANC	0.349522	12.628			AASS	0.236368	23.6214
DGKA	0.221571	9.3438			CDS2	0.405102	49.0171			ERBB2	0.35017	117.496			CNDP2	0.236395	245.923
SLC7A5	0.222238	32.8536			RAF1	0.406367	111.493			UST	0.351361	1.24519			UGT2B4	0.238452	975.667
SLC33A1	0.224746	53.2792			HMGCL	0.408041	151.293			GSTO2	0.354959	6.43384			BCKDHB	0.240073	31.9285
PTEN	0.224862	74.6067			NME4	0.40883	82.2635			ALDH1A3	0.355749	1.11893			GSTT2B	0.241266	1.19277
MAPK1	0.227417	99.9527			CYB5R1	0.410298	68.8923			PMM1	0.358258	58.0771			ECI1	0.241503	158.442
ALDH18A1	0.228396	79.3438			POLR2G	0.411719	33.5361			ST6GALNAC3	0.358355	1.69172			GAMT	0.242494	328.805
CHST13	0.229419	55.4637			CHST13	0.411932	41.0442			CMPK2	0.359122	5.87064			AGPAT4	0.242843	2.4294
PRPS2	0.232393	26.4698			LCT	0.412275	0.0220071			TPMT	0.359784	57.4792			RCE1	0.244608	9.39289
AMACR	0.236832	19.3284			HIBCH	0.412823	53.4847			CYP3A4	0.361815	673.472			DGKE	0.24487	4.30348
GLA	0.237178	30.5331			PIK3CA	0.412937	13.3123			G6PC3	0.362312	16.2483			CERS5	0.245857	15.1816
PIK3CB	0.2373	30.6876			GALNT6	0.413192	2.0173			AGK	0.362855	17.0756			GSR	0.248523	89.3847
ME3	0.239201	8.29596			HNMT	0.414072	109.546			POLR2H	0.363176	29.5325			UGT8	0.248579	0.594541
MTHFS	0.24038	13.758			FDPS	0.415136	204.91			ASS1	0.363901	1732.16			DLD	0.250551	75.8802
PLA2G5	0.241041	2.3206			CDO1	0.415665	186.047			ACACB	0.363951	144.318			TMLHE	0.250588	9.95115
GANC	0.242701	10.0851			DGKZ	0.417006	28.5589			ACY1	0.364505	20.4969			B3GNT3	0.251036	3.26898
ADPRM	0.242829	6.37096			L3HYPDH	0.419852	9.00366			ACSS2	0.36467	143.958			SPTLC2	0.251233	23.053
HKDC1	0.24291	72.6939			CHPF	0.424121	108.832			GCDH	0.36562	94.8298			SMOX	0.251545	7.16289
GCNT2	0.242911	16.417			GPI	0.424732	351.21			NT5C2	0.367033	10.1258			FOLH1	0.251708	15.2831
B4GALT1	0.244832	168.17			SLC1A5	0.425306	12.7897			GOT1	0.367127	398.472			GSTO1	0.25173	316.421
ST8SIA1	0.245598	1.07356			RIMKLA	0.425767	0.636863			MSMO1	0.36793	302.977			H6PD	0.25188	271.143
CYP1B1	0.246399	23.2327			UST	0.427202	1.64501			BDH1	0.369115	185.951			NUDT2	0.253884	22.7371
TMLHE	0.246527	8.20005			SUCLA2	0.430668	15.005			LCLAT1	0.371963	12.9764			TK1	0.253953	42.2036
CKMT1B	0.247872	1.76188			AK7	0.431756	1.49542			FUT7	0.372303	0.107927			TPH1	0.254405	0.164836
GALM	0.248038	71.895			PLPP3	0.433648	107.576			ASPA	0.373643	5.18382			RENBP	0.255002	6.49129
AMT	0.249571	39.712			POLR1E	0.435076	15.9058			MBOAT1	0.374111	6.97578			ENTPD8	0.256653	5.23957
GCDH	0.250942	36.1894			SQLE	0.435634	78.4864			MPI	0.374942	36.2039			TKTL1	0.257837	1.16361
DSE	0.251254	9.72805			B3GNT4	0.437181	0.322781			NME7	0.37566	6.87465			OLAH	0.259261	0.02629
PDGFRA	0.25304	20.0002			AK4	0.437408	108.977			DHODH	0.377121	52.1639			MGST2	0.259725	148.455
PAH	0.253213	356.145			DEGS1	0.439514	38.7163			UGT2B15	0.377503	295.913			NT5E	0.262455	46.7762
PIK3CD	0.253714	11.66			PLB1	0.440787	1.1113			NAGS	0.381172	29.8953			FPGT	0.263391	12.9995
ST3GAL2	0.254151	30.3989			MARS	0.441612	63.0341			PNP	0.382823	33.5168			AFMID	0.264497	139.453
POLR2C	0.255566	55.3848			ACER1	0.441973	0.0952074			GALNT9	0.383566	1.02662			GLS	0.264507	19.5896
TSTA3	0.256962	124.257			HOGA1	0.44204	19.4903			MTHFD2L	0.38509	7.60662			CTPS2	0.264525	19.919
AGMAT	0.257742	55.3831			HAGHL	0.442264	1.26956			GCLM	0.38509	49.3314			G6PC	0.266878	456.874
AKT1	0.259326	91.9057			GPD1	0.44306	96.1643			KIT	0.385191	0.917902			PCYT2	0.266981	258.528
CSAD	0.260287	21.5078			ASH1L	0.443299	37.8661			HAO2	0.38537	119.661			PLD4	0.26761	0.68792
PNMT	0.260717	0.719075			H6PD	0.443864	233.537			AK9	0.388053	2.23564			CTH	0.271896	76.1144
ST6GAL1	0.261926	567.511			CHST14	0.447546	13.4241			SCLY	0.388436	3.7891			CDS2	0.272895	67.5468
HAGH	0.262618	103.839			NAGK	0.449231	27.0195			KYNU	0.389473	24.3162			AKR1C2	0.274289	648.971
MAPK3	0.264301	43.8727			HSD17B7	0.454184	18.3875			UGT1A5	0.389519	0.0419804			FADS1	0.27531	89.4412
LDHAL6A	0.264686	0.0849233			CAD	0.45562	27.3215			POLR2J	0.391164	38.4124			GGT1	0.275566	29.448
ASH1L	0.26555	47.0196			UCKL1	0.456307	30.6599			CDA	0.391772	26.6609			MGST3	0.276686	90.1664
KYAT3	0.266107	14.6061			AMDHD1	0.456422	90.5463			ACSBG2	0.392451	0.0813821			IDNK	0.278704	21.7521
RIMKLB	0.268491	5.13937			ISYNA1	0.457554	15.1773			MGAM	0.392948	0.469675			DDO	0.278915	10.5687
B3GALT1	0.269188	0.455938			LAP3	0.457582	125.874			ME3	0.394035	4.73586			AGK	0.279093	18.326
AOC2	0.269239	1.44104			GCK	0.461027	20.3985			AADAT	0.396274	17.1509			DGAT1	0.279356	73.3811
ECI1	0.269445	110.597			CERS5	0.462543	15.8507			GALNT2	0.397727	118.707			UGT1A6	0.280663	64.8065
GSTM1	0.27007	10.5985			COLGALT2	0.463306	0.792903			POLR2L	0.398473	105.315			GPI	0.280721	274.135
SDHD.1	0.270197	#N/A			POGLUT1	0.463982	10.681			UGT2B7	0.399119	415.234			SDHD	0.282291	0.0180799
DPYD	0.271098	46.6547			GALNT11	0.464015	29.6649			FDFT1	0.399716	120.829			PRPS1	0.282716	46.424
KMT2C	0.27208	40.2124			GPAM	0.464468	178.036			FUK	0.399795	18.2424			POLR1D	0.28335	71.2635
HACD2	0.27246	103.785			ASS1	0.464518	990.856			P4HA3	0.400763	0.521973			AKT1	0.283896	66.7398
ADSS	0.272661	43.7041			PFKM	0.46756	11.5195			CBR1	0.40164	224.287			MGAM	0.284946	0.0951336
GSTA5	0.273084	0.0169536			KIT	0.469512	2.06761			GALNT4	0.401706	0.19355			DPYS	0.286484	295.16
CDA	0.273197	14.6091			HSD17B12	0.472656	75.408			ENPP7	0.402754	32.6838			CPT1C	0.286844	4.60905
DDC	0.273916	36.2987			POLR1C	0.472887	17.6044			CS	0.403639	60.092			ELOVL6	0.286981	47.4526
CERS1	0.274704	2.02615			ALDH3B1	0.473626	10.9853			ACSL5	0.40376	97.4575			B4GALT2	0.287363	40.0888
ABAT	0.276187	131.231			GALNT1	0.474646	69.1721			PLA2G5	0.405862	1.89845			DAO	0.288021	59.7399
ST3GAL6	0.277446	12.8087			ALDH3B2	0.476343	0.0624153			XDH	0.406567	138.811			CYP2C8	0.2881	366.7
MLYCD	0.280274	17.1609			LPL	0.478955	5.54505			B3GALT1	0.40699	1.90796			DHFR	0.294901	17.5812
UPB1	0.2814	104.009			SDS	0.479805	788.413			SHMT1	0.406999	436.946			CAD	0.296905	42.2122
SRM	0.281495	82.6964			RRM2	0.4807	24.3102			FOLH1	0.407362	17.1978			CES1	0.298402	4374.58
GNPNAT1	0.283531	35.5026			PGM2	0.481852	23.7297			PLA2G4E	0.409133	0.0716489			NTRK1	0.298724	0.0770311
CKM	0.283979	0.240831			PAH	0.483308	815.429			UPP1	0.410374	12.9412			GXYLT1	0.299228	18.7277
H6PD	0.284026	177.022			CBSL	0.484227	2.62402			CYP2C9	0.412986	469.952			AKR7A2	0.29983	60.1794
PLA2G12B	0.288572	42.1817			GSTO2	0.486185	7.61193			AKT3	0.413863	8.48515			SCD5	0.303165	1.13243
HOGA1	0.289397	13.1678			TYMS	0.4888	17.462			CERK	0.413927	58.7736			UGT1A1	0.303827	172.661
GPD1	0.28977	37.8193			PKM	0.489315	90.0987			GPX2	0.416042	68.8992			FAHD1	0.304295	67.8092
CPT1C	0.290297	2.02456			EOGT	0.490066	7.4646			GLYAT	0.416924	126.769			CES2	0.305902	948.611
ADH6	0.290931	113.651			KYAT1	0.491053	15.2587			GSTM5	0.418421	1.38361			KRAS	0.307508	22.5726
GCLC	0.29144	73.2129			AMACR	0.492555	26.6447			UAP1L1	0.418474	3.46985			PIK3CB	0.308127	22.1427
SGPP2	0.293269	8.76126			TSTA3	0.493654	82.1885			DGKZ	0.422394	25.2341			SRR	0.30865	4.95896
MGST3	0.293362	86.5354			ACSL4	0.493711	278.224			CEPT1	0.424509	17.119			PRIM2	0.309557	8.22085
PMM2	0.294227	11.2575			ALDH1A3	0.493935	3.18791			POLR1B	0.427525	17.0888			SOAT2	0.310322	8.41961
POLR2A	0.296249	95.0524			TXNRD3	0.495058	9.14566			CYB5RL	0.428668	1.93355			ACSL4	0.311163	91.0605
CES1	0.296353	1253.23			PFAS	0.495961	15.4194			HYKK	0.428802	5.17828			NOS3	0.312845	5.93861
MTFMT	0.296408	9.31089			UGT2B11	0.496701	25.6772			PGAM4	0.432792	0.0365204			GALNTL6	0.313749	0.0330683
UGT1A4	0.296599	19.4459			GALNT12	0.497782	1.12523			G6PC	0.434755	992.162			GPD2	0.314652	9.78705
AK5	0.296649	0.349402			CHKA	0.497885	31.7047			CKM	0.435404	0.0831312			DBH	0.314876	4.48715
AGXT	0.298013	604.894			B4GAT1	0.499207	33.4219			NIT2	0.435651	82.2184			HPRT1	0.315401	25.3068
CYP7B1	0.299338	6.50721			GART	0.499847	37.0962			CPS1	0.436003	2663.95			PNPLA2	0.315848	122.304
EOGT	0.301245	9.8028			PCCB	0.499968	124.169			TKT	0.438767	110.728			SIRT3	0.316061	32.1066
UGP2	0.303999	191.387			ATIC	0.500154	56.878			CHPF2	0.440977	31.5167			ST3GAL5	0.316234	17.0126
GPI	0.304463	468.168			NAT2	0.500355	8.71873			B4GALT6	0.441986	2.15644			DTYMK	0.316326	23.5565
CKB	0.30455	80.5995			CDA	0.500489	21.072			MVD	0.442548	67.542			PGM2	0.319494	14.4642
CNDP1	0.305596	1.37125			TWISTNB	0.500514	11.2206			PLPP2	0.443293	5.93119			IDO1	0.320648	4.08888
ALDH3A2	0.305731	251.029			AACS	0.501061	12.5412			TXNDC12	0.443306	53.5232			PSAT1	0.32214	81.4343
ST6GALNAC3	0.305781	1.71403			UPRT	0.50115	7.31885			SEPHS1	0.446379	47.7789			AK2	0.322452	105.773
GSTM4	0.308602	32.2789			UGT2B15	0.501536	344.527			GPAM	0.446714	180.158			GALNT5	0.323807	0.113292
GLUL	0.309074	1013.57			PTDSS2	0.502059	18.646			PLA2G2C	0.447349	0.0370035			DCK	0.326424	12.285
SLC27A5	0.309097	133.864			TXNRD1	0.502379	167.359			NTRK3	0.449166	0.176357			ACLY	0.331134	103.22
FUT4	0.312675	12.0806			AMPD2	0.503075	46.4023			GPX1	0.449707	334.601			LPIN1	0.332801	67.5194
HMGCS2	0.313479	690.42			POLE2	0.503468	4.59238			LDHAL6B	0.450794	0.0687166			BCAT2	0.334688	31.4134
ACYP2	0.31757	9.31037			DMGDH	0.504694	97.8396			SCD	0.451499	1128.57			INMT	0.335298	4.52951
MDH1	0.321172	161.402			AK3	0.504802	113.732			PGS1	0.45215	11.9448			AOC2	0.335515	1.26279
GOT1	0.321587	229.251			LCAT	0.505092	55.3012			DAO	0.453631	110.508			POLE2	0.336633	3.10182
UGT2B17	0.321741	5.36186			FADS1	0.506498	112.138			PLD2	0.453674	9.81139			GFPT1	0.33676	56.9306
PCCA	0.323423	40.9027			CYP1A2	0.506956	75.964			ACSS1	0.453919	14.5046			GGT6	0.337235	0.190057
B4GAT1	0.324705	36.6101			PKLR	0.507384	151.693			AKR1C1	0.454695	247.84			ACOT8	0.337626	23.7375
ENO2	0.326656	13.4321			DLST	0.508438	101.468			UGP2	0.456198	455.773			CHST3	0.339482	3.0343
RIMKLA	0.327129	1.3666			ANPEP	0.509739	598.127			SARDH	0.45643	157.115			ISYNA1	0.340868	11.9095
UGCG	0.327468	56.234			POLR2A	0.510575	78.1951			PLA2G7	0.458649	3.9977			CKMT2	0.340978	0.454981
PLA2G4F	0.329242	0.904157			MCCC2	0.511654	128.369			AMPD3	0.461977	1.32608			KMT2C	0.342615	40.1416
MET	0.330063	117.106			DGKI	0.512922	0.470367			RRM2B	0.463375	25.6279			OXSM	0.343148	15.4814
UGT2B4	0.331591	641.67			GGT5	0.514153	30.5604			SETD2	0.464729	50.4497			TWISTNB	0.34428	13.9076
MIF	0.332559	67.4116			PCYOX1	0.514857	140.238			UGT1A6	0.465504	18.4581			TECR	0.348624	129.231
ACADL	0.33323	3.8544			NEU3	0.515949	8.94776			POGLUT1	0.466286	12.5565			MOGAT3	0.348914	12.6504
DAO	0.336075	24.0853			KDSR	0.517094	57.4857			GALT	0.466346	72.1319			CAMKMT	0.351601	3.54136
AK1	0.336102	11.7363			GGT1	0.517522	45.0392			TSTA3	0.467497	58.4278			PLA2G2A	0.352218	170.451
ALDOC	0.337533	61.593			ALDH5A1	0.517805	136.307			FUT5	0.467503	0.0596094			LYPLA2	0.354119	74.1046
KMO	0.338199	12.1079			TYMP	0.518473	135.29			TYRP1	0.467729	0.562691			LIPG	0.355198	33.1815
UGT1A10	0.339836	3.03611			CHPF2	0.518904	39.528			MARS	0.467757	54.8836			TYRP1	0.356198	0.803588
AOC3	0.340424	16.7926			PGD	0.519062	101.373			GALNT15	0.469002	5.1993			CEPT1	0.356664	22.7585
G6PC3	0.34044	36.595			POLR2I	0.519456	21.8356			ME1	0.469628	25.1651			DCT	0.357274	0.388569
ACER1	0.340807	0.0199916			NME3	0.520344	28.0999			TM7SF2	0.469934	254.66			PFKM	0.357383	16.4454
B3GNT5	0.341555	15.4713			PLA2G12B	0.520497	38.1975			NEU3	0.47024	8.96124			SLC2A1	0.359556	7.90451
GSTO2	0.341792	11.4783			KMT2E	0.520552	26.4423			ACADM	0.470504	141.38			DLST	0.360885	91.6762
A4GALT	0.343077	9.22066			ACOT2	0.520885	32.8659			POLR2J3	0.471433	1.42661			NAT1	0.364127	4.08377
ACOT7	0.343283	35.0584			HACD1	0.521455	0.543986			SDHC	0.471536	137.622			NME1.NME2	0.365209	#N/A
SPHK1	0.343348	53.0255			FMO3	0.521939	347.882			FBP1	0.472882	576.04			CKMT1A	0.365417	0.0864384
UPRT	0.343891	8.04482			AOX1	0.523355	705.57			PIK3R2	0.473432	0.883861			MET	0.365953	142.791
HMGCL	0.344052	108.741			GPX7	0.523693	6.74258			CYP7A1	0.474116	194.776			G6PC3	0.367761	22.5051
AMDHD2	0.344102	23.1652			NT5M	0.523849	2.6663			GGPS1	0.474183	15.3602			SDHB	0.368423	116.68
GALNT15	0.344255	1.73894			CS	0.524563	64.6913			PGAM1	0.475217	23.1381			PLOD2	0.368488	79.9627
HIBCH	0.344529	37.5974			RGN	0.525426	150.672			POLR2G	0.47535	31.4803			CHST12	0.369575	9.80709
POMT1	0.344934	33.9795			B4GALT5	0.527732	39.3775			POLR3G	0.47551	2.1387			CKB	0.370133	63.3912
POLR3B	0.345072	15.6865			ALDOA	0.529231	297.906			ALAS2	0.475708	0.999513			AGXT2	0.370216	49.3767
PGP	0.345209	29.0299			PIK3CD	0.530139	6.09955			SEPSECS	0.476418	40.9285			UCKL1	0.370582	33.3409
AGPAT5	0.34595	20.9719			HACD4	0.532188	1.76989			SIRT6	0.477254	11.895			ETNK1	0.371466	39.4742
OPLAH	0.346819	68.4982			PLPP2	0.534042	13.6342			GPAT4	0.478811	59.3592			B3GALNT1	0.372549	1.65249
PLA2G15	0.346904	23.0737			TK2	0.538653	34.0654			ALDH7A1	0.478811	205.478			MBOAT7	0.372549	46.7661
POLE4	0.348453	28.2092			DBT	0.541116	36.3319			GLUD1	0.479074	298.449			P4HA2	0.374555	43.8306
AMPD3	0.349233	6.06547			DGAT2	0.541273	190.771			DCTPP1	0.48055	20.2708			CYP1B1	0.375169	143.315
LPIN1	0.349996	30.3901			AKR1D1	0.54263	91.7376			PAPSS2	0.482725	84.5394			PIK3CA	0.376161	14.6867
MSMO1	0.350157	174.177			ACOT8	0.544163	23.3497			B3GALT5	0.483203	0.0530371			SGPL1	0.377143	98.0798
SHMT1	0.350325	133.788			OTC	0.54537	121.224			AGMAT	0.483279	78.8238			PCYT1A	0.377572	47.6351
UPP2	0.351936	3.0211			POLR2C	0.547088	57.8936			MTHFR	0.484843	16.6369			HAL	0.377723	3.29391
MYC	0.356158	62.1244			RPE	0.547183	18.8478			AZIN2	0.487308	1.54246			RPE	0.379235	20.9242
FNTB	0.357072	9.2341			SEPHS2	0.547233	529.607			SULT2A1	0.488095	729.539			DHDH	0.37939	0.251999
CKMT1A	0.359108	0.768322			NRAS	0.547308	49.0186			OPLAH	0.48836	71.0889			PPT2	0.380613	10.0185
CSGALNACT1	0.360138	14.3517			ENO2	0.548253	3.91004			SC5D	0.489872	195.109			ICMT	0.382615	39.5262
NAT2	0.362303	2.34851			EPHX1	0.548624	2892.37			UCKL1	0.489948	31.06			AANAT	0.383414	0.0860912
GMPPB	0.362405	31.2333			DGKB	0.550218	0.211961			PLA2G4A	0.490225	0.33396			PLA2G10	0.383787	0.0307359
ARSA	0.363011	60.9778			B3GNT5	0.551521	11.9066			GSTA3	0.490661	0.0432503			POLR3F	0.384981	8.15947
CDS1	0.365614	8.7077			B3GLCT	0.551566	7.26659			CBS	0.492418	9.6178			MCAT	0.386154	18.7
SIRT3	0.365615	24.3911			GALNT2	0.554044	147.363			GSTK1	0.493242	332.89			FDFT1	0.387148	137.959
AGXT2	0.36595	21.4701			GAMT	0.558483	314.298			HEXB	0.493245	141.979			SIRT6	0.388238	13.6207
ALDOB	0.367935	1135.15			CYB5RL	0.560158	2.24339			CES1	0.493784	1902.33			FMO3	0.391819	712.712
GPX8	0.369376	8.7758			GSTA2	0.560626	231.222			ACADL	0.496736	17.4385			MSMO1	0.391906	372.989
NAT1	0.37005	3.85377			CMPK2	0.56189	8.15881			COLGALT2	0.498281	0.297889			SETD1A	0.391955	32.102
ACSL6	0.370454	6.92437			MGAM	0.563014	1.32953			TAZ	0.49856	22.632			ACACA	0.393738	61.2996
PECR	0.372454	67.4522			PLA2G4C	0.565595	24.3008			MET	0.499101	134.705			EHMT1	0.395187	41.0914
GALNT5	0.374473	2.24602			GLS	0.566771	32.7541			DGKK	0.499788	0.0898513			EOGT	0.395985	6.85582
FUT3	0.374483	4.72832			PCK1	0.566802	1048.77			AKT1	0.499966	86.5757			PIK3CG	0.396876	0.961739
HACD4	0.375427	2.61148			PAPSS1	0.567224	15.9505			B4GALT7	0.500236	25.757			ERBB2	0.397463	64.0613
UAP1L1	0.375633	19.2089			POLD1	0.568742	17.3825			EHMT1	0.50048	36.0703			HMGCLL1	0.39935	0.0892132
HAAO	0.38515	68.6686			SPHK1	0.569077	6.82411			LFNG	0.50253	3.48182			FUK	0.399494	23.5065
GFPT1	0.385712	90.9328			PHYKPL	0.569166	39.9653			HMGCR	0.505892	81.8639			DHFR2	0.400615	7.74259
AANAT	0.387025	0.201132			TYRP1	0.56951	0.71423			CYP2C8	0.506074	486.438			CERS2	0.402121	717.592
ELOVL7	0.387807	21.0801			NSD1	0.570288	36.5447			KYAT3	0.50625	14.9345			CHST7	0.40418	2.11579
MINPP1	0.388049	29.418			CPS1	0.573684	2120.77			DUT	0.507115	29.9915			B3GNT4	0.404596	0.243429
GPAT4	0.389475	87.0485			GAL3ST1	0.57566	8.77679			GXYLT1	0.507729	20.1			MDH2	0.404895	329.137
ACAD8	0.390541	23.0682			AZIN2	0.57578	1.74263			PRIM2	0.508385	7.45041			SGMS2	0.406235	13.3888
SC5D	0.392269	68.994			ACOT1	0.57682	10.0673			HGD	0.508617	507.517			AACS	0.406735	13.685
ALAS1	0.393945	152.227			ASPA	0.577093	3.45031			PTEN	0.508755	64.6703			DUT	0.408191	65.4227
ACOX1	0.396255	153.42			IDH1	0.577151	311.304			UROC1	0.509114	102.435			POLR2J	0.408657	44.1019
SMPD3	0.397861	3.7845			SGMS2	0.577372	13.5756			NANS	0.509821	37.2465			UMPS	0.409954	36.8978
SGMS2	0.399097	14.5864			IDH3A	0.577971	12.1802			GPAT2	0.511127	1.25579			GAA	0.41027	212.168
CAT	0.401028	198.365			TK1	0.578159	28.217			C1GALT1	0.511614	18.6523			WBSCR17	0.41046	3.47303
CYB5R2	0.403683	4.75951			POLR2J3	0.582637	1.55478			FMO1	0.514172	7.50064			HRAS	0.413372	19.5038
FADS2	0.403813	227.995			HK1	0.585585	17.7239			FASN	0.514526	1259.28			PLA2G4C	0.41525	21.3226
GPX7	0.403828	10.47			MBOAT7	0.586166	42.508			OGDH	0.514996	175.489			ACSBG2	0.416898	0.0486608
UGT1A1	0.405855	51.1255			MTR	0.586297	32.884			ACMSD	0.515844	123.689			CHKA	0.417465	65.6237
MAP2K2	0.406804	154.104			GMPPB	0.586842	27.0954			CHST7	0.516382	7.58984			B4GALT1	0.41891	112.407
GGCT	0.407517	35.918			GFPT2	0.586934	2.35864			SUCLG2	0.517852	158.994			GCAT	0.420439	62.6163
LIPG	0.407545	22.394			POLE	0.587226	35.6734			POLD4	0.518914	36.1862			LSS	0.420531	119.991
HAO2	0.408043	24.331			PLOD2	0.588695	72.2711			B4GALNT1	0.519395	4.41895			ACAD8	0.421148	23.1033
AKR7A2	0.409192	49.6582			PHGDH	0.589063	70.5707			HACD3	0.519566	130.544			POLR1B	0.421469	21.9916
ALDH3B1	0.410324	26.9911			SGMS1	0.59013	27.5728			NT5C3A	0.522437	10.2847			SCD	0.421719	3098.34
ECHS1	0.410431	395.649			AGPAT2	0.590914	116.94			CYP46A1	0.5231	1.11888			IDH3B	0.422043	72.8272
CPT1B	0.411603	2.02258			PLA2G2C	0.59198	0.0454022			PNPLA6	0.524376	45.7887			CHSY1	0.422096	11.282
AKT3	0.412293	12.8081			CERK	0.593703	50.9471			TKFC	0.524376	315.972			OGDH	0.424956	145.366
GMPPA	0.412841	72.3359			POLR3D	0.59525	7.38424			DGAT1	0.524635	72.1149			ENTPD5	0.42561	178.851
GLYAT	0.414398	15.3872			PCYT1B	0.595699	0.132136			PCK2	0.525111	658.952			GSTM3	0.429666	41.7046
MTHFD2	0.414869	9.41337			ACOX1	0.595842	251.555			RET	0.525145	3.1133			AK8	0.431216	0.678406
RBKS	0.417897	17.8112			CYP27B1	0.596618	0.950511			CPT2	0.527058	72.2015			NME4	0.431948	93.3445
ENTPD8	0.419492	10.5675			HAO2	0.597986	67.4816			DHCR24	0.529814	1345.56			NSD1	0.432344	39.2866
GBA2	0.419811	53.7369			ACSBG1	0.598397	0.169285			B3GNT4	0.530355	0.215286			COLGALT1	0.433667	63.0062
GLS2	0.421908	1.45887			ECI1	0.599685	118.56			A4GALT	0.530422	4.07252			PAPSS1	0.434088	18.6513
ALDH7A1	0.422288	101.54			GNPDA1	0.60141	22.9196			KMT2E	0.530913	27.6141			MAOB	0.435303	318.384
FAHD1	0.423689	56.4426			KMT2A	0.601877	25.3531			MAT1A	0.531895	970.822			NME3	0.435968	32.023
ACMSD	0.424434	32.8549			B4GALT6	0.602006	3.15271			OTC	0.532177	95.7131			NSDHL	0.436563	58.768
ACOT4	0.425665	10.1629			POC1B.GALNT4	0.602524	#N/A			MTOR	0.532834	86.8581			PC	0.437595	358.966
B3GAT3	0.425798	61.8112			ETNPPL	0.603514	86.5898			CHST3	0.533618	3.05216			DGKI	0.438741	0.590387
AK8	0.425865	1.04399			RENBP	0.604545	11.4204			CYP27A1	0.535643	493.147			PLA2G6	0.442001	15.3414
ACOX3	0.431406	22.9711			HMGCS2	0.604911	1457.84			ST8SIA5	0.537258	0.100087			ACADSB	0.443173	270.53
GALC	0.431602	12.8566			AGPAT4	0.605476	4.0874			DLAT	0.538821	26.4643			MAP2K2	0.443556	98.6357
SMPD2	0.43271	10.2176			LDHD	0.605722	97.8391			LIPA	0.539882	111.32			DBT	0.444489	38.1042
NUDT2	0.434654	20.5162			GALC	0.606192	11.944			CYP2D6	0.540294	273.04			UGT1A5	0.447037	0.333538
NME5	0.435068	0.739603			DGKG	0.606405	1.84873			SMOX	0.541648	3.50701			POC1B.GALNT4	0.447207	#N/A
PIK3CA	0.436348	14.2351			GALNTL6	0.606552	0.969411			ACYP2	0.544517	13.5396			SGPP2	0.447404	0.448346
ACSBG1	0.439982	0.78217			HMGCR	0.606918	63.0806			GFPT1	0.544781	64.5984			GALC	0.448555	10.1051
DERA	0.440388	38.5101			UGT2B4	0.607689	1166.11			CERS1	0.54544	0.237919			LCT	0.44863	0.0137348
AK3	0.440747	91.9716			WBSCR17	0.607772	0.69819			GLA	0.546841	14.3692			NME6	0.448703	11.1667
AKR1B1	0.441299	37.3253			SLC7A5	0.608365	18.8446			DLD	0.547461	89.2519			GALNT11	0.449223	28.1319
NME3	0.442071	39.845			LIPC	0.609032	101.069			PMM2	0.548142	9.3471			KMT2D	0.449616	44.4295
PIPOX	0.442223	185.284			CYP27A1	0.609452	566.267			GGT6	0.550141	1.36206			CEL	0.450363	2.23523
CHDH	0.44276	87.9319			UGT1A9	0.609757	41.7523			HK3	0.551638	1.33762			BBOX1	0.454492	9.01472
PLA2G2A	0.443642	475.024			SGPP2	0.610282	1.43231			OLAH	0.55438	0.484806			CERK	0.457521	62.4234
NEU1	0.444057	160.361			SMPD2	0.610502	6.81109			CYP2A6	0.556961	2162.45			NEU4	0.462732	56.2638
DLST	0.44555	89.4272			TH	0.61132	0.148046			HADHA	0.557043	324.328			MAPK3	0.463085	33.7867
GALNT9	0.445579	0.13161			FMO4	0.613375	24.8189			POLR3GL	0.557095	36.3753			UCK1	0.464369	34.082
GCK	0.445895	1.55593			ACLY	0.613565	81.197			PECR	0.557321	107.474			GALNT12	0.465019	0.324578
SDHC	0.445916	127.604			CES1	0.613687	2216.38			ALAS1	0.557321	248.932			FAH	0.465193	151.285
LDHC	0.447432	0.623045			MDH1	0.614875	173.903			POLD2	0.55997	138.893			ACOT7	0.46588	21.6955
UGT1A8	0.448107	1.23204			GPCPD1	0.615925	15.6852			ALDOC	0.561675	112.482			GALNT9	0.468659	0.0758034
PLA2G7	0.449757	14.5207			AKR1C4	0.616104	205.221			RFNG	0.56231	78.7275			POLR3A	0.478831	25.2346
ALDH5A1	0.451393	79.8309			PPT1	0.618917	47.5462			PIK3CA	0.569138	13.1151			KYAT1	0.479189	13.3809
IDH2	0.452776	262.743			POFUT2	0.619477	17.0253			CTH	0.571115	83.7915			GGCT	0.481402	19.9059
XYLT1	0.454167	2.98119			GSTA3	0.620644	0.128165			NANP	0.572821	6.45999			UGT2B11	0.482563	47.9569
POLR3K	0.455991	12.1941			AK1	0.62082	9.6467			LDHC	0.573625	1.84089			B4GALT4	0.482715	16.9719
PIK3R5	0.45683	5.72034			FGFR2	0.621472	59.4962			PGLS	0.574176	37.4309			ASH1L	0.484444	48.0759
GATM	0.457033	649.091			GALNT14	0.62322	0.825894			CH25H	0.57476	0.47055			KMT5A	0.485281	13.5861
TYRP1	0.457155	1.52323			B4GALT3	0.623986	32.9568			ALDH18A1	0.574957	49.1708			SUV39H2	0.485788	6.87796
CHSY3	0.457269	1.88153			GGPS1	0.624005	19.6372			ISYNA1	0.577053	15.1149			ACSL3	0.486223	88.8179
DPYS	0.458241	119.82			PLPP1	0.624146	61.5816			UGT1A8	0.577754	0.100729			TP53	0.487444	30.5909
LIPA	0.460035	111.321			HK2	0.624812	7.54823			GPI	0.578039	411.402			GALNT8	0.487692	0.161258
DGKG	0.460877	3.37615			MAP2K1	0.625021	38.3811			NSD1	0.579355	35.1989			CYP46A1	0.490523	0.69586
PLA2G4A	0.462727	2.0257			MAT2B	0.628435	55.9761			DEGS2	0.581115	1.06233			GALNT16	0.491346	1.3306
KMT5B	0.463469	40.8535			HYKK	0.630019	4.69512			PLA2G4C	0.581455	21.9998			GALNT1	0.492232	123.997
ACSS2	0.463469	84.2416			TKFC	0.63365	167.066			POLR2A	0.58257	62.7092			DHCR24	0.494514	1511.86
SEPHS2	0.464189	431.165			ACHE	0.633724	5.91655			IDO2	0.582646	2.9363			ALDH3B1	0.494903	10.8786
FUT5	0.466349	0.10966			FUT3	0.634	0.415056			CYP7B1	0.585907	6.87009			UGT2A1	0.495582	0.789419
SGPL1	0.467857	68.4014			SETMAR	0.634188	7.52563			PIK3R1	0.58723	132.879			FUT6	0.495723	5.68561
ERBB2	0.468646	99.6741			GK	0.634268	37.6241			FMO2	0.587446	2.70149			ACADS	0.495814	68.9881
PLA2G6	0.472286	19.4917			IDH2	0.635272	270.986			ANPEP	0.587724	685.225			B3GAT3	0.496127	38.122
FMO2	0.475947	2.3399			ACAD8	0.635614	25.4863			AOC1	0.588767	2.70666			PLA2G2C	0.496733	0.0997863
ACOT2	0.4772	26.4699			MIF	0.636852	40.8141			ACADSB	0.589522	264.713			DERA	0.497529	48.8412
GOT2	0.478371	161.315			AANAT	0.637266	0.0646956			PHYKPL	0.590201	40.6293			TPO	0.498276	0.0114048
KMT2E	0.478784	38.7214			PLA2G5	0.640209	2.80891			RAF1	0.591217	120.562			PDHA1	0.498911	77.0523
ACOT1	0.479987	8.346			PGM1	0.640932	173.295			UGDH	0.591872	106.728			PLA2G12B	0.500269	43.2154
IDO1	0.480285	4.71106			ASAH2	0.642574	3.34928			LYPLA2	0.592959	61.3492			DHCR7	0.500417	163.084
CYP3A4	0.480985	112.423			ECHS1	0.642596	513.916			AKR1B1	0.593278	13.2419			ELOVL3	0.503663	0.0646226
AZIN2	0.482809	2.1369			POLR2D	0.642634	27.3626			FAHD1	0.593278	69.1934			CYB5RL	0.503849	2.44856
BBOX1	0.483048	6.13133			ADSSL1	0.643293	18.4873			PLA2G12A	0.593322	33.9513			UROC1	0.507498	11.5392
ST3GAL5	0.484212	16.559			CYP39A1	0.645164	17.2805			GNPDA1	0.595061	18.9166			POLR2A	0.508162	95.8024
ABO	0.48494	0.947872			GAA	0.645478	171.829			POC1B.GALNT4	0.595418	#N/A			NAGA	0.509163	57.4644
MVD	0.48786	84.4088			GNPDA2	0.647444	3.84634			GART	0.595418	37.1813			PAH	0.512167	1176.06
CYP2B6	0.489739	36.2087			LDHAL6A	0.647456	0.0439955			LPCAT4	0.597295	3.02936			MTR	0.512852	63.5334
PFKL	0.490409	186.47			POLR3C	0.647953	16.5297			HADHB	0.598146	227.004			CHST13	0.514754	32.5352
P4HA2	0.492407	45.1629			CYP2B6	0.649722	142.802			GPX4	0.598473	377.144			TKFC	0.516957	186.415
GMDS	0.494592	42.446			PNPLA3	0.650936	14.8776			IMPDH2	0.599703	69.5944			CMAS	0.517611	33.503
FUT2	0.495588	5.71834			ESD	0.653888	89.4782			ENTPD4	0.599976	15.1411			KMT5B	0.520533	35.6093
HIF1A	0.499131	104.551			GSTM5	0.654407	0.975849			ALDH1B1	0.603588	193.324			KMO	0.522814	6.41152
PLD4	0.500043	2.84264			HGD	0.6548	447.474			GALNT3	0.604124	0.532979			ACOX3	0.523309	21.8948
NT5E	0.500058	58.0998			PGS1	0.654859	11.3658			NTRK1	0.606902	0.0755209			TDO2	0.526996	54.6475
HACD1	0.500195	2.48726			MAPK3	0.655633	29.9715			PSAT1	0.607706	86.1871			FMO1	0.528071	0.990502
PCYT2	0.501592	162.396			ALDH3A2	0.656536	288.848			PDK1	0.610267	11.2641			FUT1	0.5291	2.0791
GPX1	0.50514	337.686			UPP1	0.65672	15.1197			PLD1	0.611644	24.753			NEU3	0.532558	13.2669
HAL	0.505919	91.2671			ME2	0.656885	20.1404			GSTZ1	0.612947	61.5801			ELOVL2	0.534907	127.513
DBH	0.506761	3.31386			P4HA3	0.656972	0.899529			GSTM2	0.613191	4.51324			PDGFRA	0.536904	3.18599
SGPP1	0.510547	21.854			CHSY3	0.658052	1.91158			NME5	0.614721	0.133826			ACSBG1	0.538517	0.095187
CBS	0.511175	4.1379			PTEN	0.658312	68.0977			UGT2B28	0.615196	0.155349			PCK1	0.540093	529.44
DGKH	0.512089	8.68195			CBS	0.659176	8.57325			GSTO1	0.615454	258.715			TAZ	0.540756	26.5417
B4GALT5	0.512544	69.7415			FUT1	0.661225	2.79411			CYP39A1	0.616651	24.3457			UST	0.543132	21.6507
CMPK2	0.514617	6.99337			CHKB	0.662182	3.02555			PAPSS1	0.61674	13.6717			LIPA	0.54587	108.313
ACAA1	0.514912	131.037			SETD7	0.662217	84.8785			SGPP1	0.616915	16.3909			HSD17B12	0.546309	71.471
ENTPD4	0.519179	22.045			TECR	0.66234	120.062			POLR2E	0.618521	155.029			TYMP	0.546883	53.5102
UGT2A3	0.52064	26.5291			TDO2	0.662651	288.996			SPTLC3	0.618925	18.5055			ST6GALNAC5	0.550243	0.170656
ISYNA1	0.521109	57.5643			HAO1	0.662739	201.39			ADSL	0.62155	34.7431			CYP27B1	0.550268	0.713307
HADHB	0.521233	175.706			GNE	0.663023	87.1747			MAPK1	0.621963	71.8199			ST20.MTHFS	0.550886	#N/A
GAD1	0.52181	1.88774			ASL	0.663118	224.482			PRODH2	0.62255	71.2231			CYP27A1	0.552372	875.74
UXS1	0.523043	43.7016			PSTK	0.664536	4.3442			UGT2B17	0.62359	64.6476			PLA2G16	0.554118	48.501
HK3	0.524221	5.35549			NPL	0.664863	22.5918			PLA2G4F	0.623659	0.0322328			DGKZ	0.556703	29.0888
CYP2R1	0.528686	12.3305			CHST3	0.668633	4.32982			MARS2	0.62451	8.22509			HMGCR	0.558695	82.6899
NAT8L	0.53066	4.86966			NME7	0.67218	6.68421			GALNT12	0.624941	1.23462			CBSL	0.559315	0.927412
FH	0.530802	177.495			IMPDH1	0.672358	9.15353			ALDH4A1	0.626471	234.587			GNPDA2	0.561092	3.89609
ADH4	0.531545	166.391			EHMT2	0.673143	43.9303			AMPD2	0.627075	41.9429			XYLT2	0.561571	32.9615
GSTM2	0.534778	5.74057			ETNK2	0.673779	176.543			AUH	0.627075	18.421			DGKD	0.561583	16.9026
CHST14	0.53602	17.6848			POLR3F	0.677261	7.21156			TDO2	0.627365	268.063			ADSL	0.562259	42.9072
ALDH9A1	0.536531	99.4264			DEGS2	0.677775	1.00226			ACLY	0.627828	89.0552			PFAS	0.562371	19.7139
RENBP	0.538172	22.5815			PAICS	0.678139	113.365			CYP2C19	0.62855	2.26926			POLR2E	0.562727	165.207
ACSL1	0.538686	273.831			CERS1	0.679616	0.289098			LDHAL6A	0.629597	0.0515934			HAO1	0.565633	235.23
NOS3	0.539838	8.93749			CPT1C	0.680685	1.59785			GCAT	0.630153	56.0785			B4GALT6	0.566141	4.99021
ADH1C	0.541357	187.158			CTPS2	0.681534	14.9192			SAT1	0.631803	300.211			TSTA3	0.566484	88.4838
POLR3GL	0.543168	35.8897			SETD1A	0.6821	25.8981			UGCG	0.631895	45.4819			ALDH3A2	0.568889	576.412
POFUT1	0.544262	94.6399			CYP2A6	0.682919	899.722			ACOT8	0.633173	24.7227			POLR2J3	0.568999	1.55987
ENPP7	0.544653	14.5324			OAT	0.684963	94.0163			SRM	0.633712	44.314			MAT2B	0.569073	68.8185
POLR2K	0.545032	60.7394			ACADVL	0.68575	468.927			GGT1	0.636056	26.0617			TXNDC12	0.571404	64.0197
RFNG	0.546359	71.2662			G6PD	0.685918	22.7429			AGPAT1	0.637836	69.2709			FMO2	0.574347	1.84291
CBR3	0.548793	1.94923			GOT2	0.686004	289.855			ST3GAL6	0.638012	27.2376			IMPDH2	0.577014	99.9958
ALDH1B1	0.549664	96.9682			MTHFD1L	0.68616	9.11923			PKLR	0.638486	254.51			ACMSD	0.577462	37.614
SUCLG2	0.549698	95.6396			GALNT5	0.686609	0.178362			ST6GALNAC5	0.639255	0.0521235			GALK1	0.58266	112.546
GSTA1	0.550649	317.889			SUV39H2	0.688878	5.47589			MUT	0.63968	156.034			UGT2B15	0.582793	325.319
GPD1L	0.552658	12.7282			ALDH2	0.691457	806.882			POLR3F	0.640158	7.69417			ST6GAL2	0.583421	0.368116
SCP2	0.55276	197.286			KMT2B	0.691776	42.169			POLR1C	0.640296	15.5887			AKR1C4	0.583743	311.982
CYP7A1	0.55299	35.7623			AMD1	0.692163	34.5823			AMD1	0.64271	27.4819			ME3	0.585691	5.6396
B3GALT5	0.556371	3.36302			MYC	0.692416	46.9635			COMT	0.643619	125.251			ASNS	0.586121	5.33622
POGLUT1	0.556648	10.3433			ALDOB	0.69357	4381.99			ALDH2	0.643848	881.783			IDH2	0.587143	256.818
TKFC	0.5576	90.8625			ST6GALNAC6	0.693764	46.1928			SGMS1	0.645695	25.2022			PLA2G15	0.589881	20.8914
PIK3R2	0.559372	2.06632			TAZ	0.694506	23.5411			PLA2G15	0.645807	14.1007			CMBL	0.590834	191.011
CHIT1	0.559868	18.0196			CPT1A	0.695776	197.151			SCD5	0.647125	1.55252			POLD2	0.593132	113.583
PISD	0.560721	28.4598			HMGCS1	0.698272	187.958			GSTM3	0.647802	9.68272			PDK1	0.594018	29.8851
HPD	0.563288	497.881			GPAT3	0.700104	18.8158			BCAT1	0.648228	3.18849			COLGALT2	0.594961	1.16704
TGDS	0.563757	10.331			NTRK3	0.700298	0.495085			SAT2	0.649902	122.482			FH	0.597325	216.466
GCNT1	0.56793	5.93309			FASN	0.700918	659.083			PLOD3	0.652319	115.226			ALDH18A1	0.597822	46.5767
CYP2J2	0.568949	50.2796			GLYAT	0.703414	82.2242			HOGA1	0.653019	23.5538			PPT1	0.597834	49.9582
POLD4	0.569387	40.0771			CHPT1	0.703661	128.899			UAP1	0.654723	100.56			SPTLC1	0.598098	18.4683
CBR1	0.570666	158.713			ALOX15	0.703766	0.307856			GALNT10	0.655143	14.8761			SULT2A1	0.599946	854.468
FUT7	0.571639	0.66721			FPGT	0.70396	11.1509			ALDH6A1	0.656369	281.937			PRIM1	0.601422	9.52436
NTRK1	0.574428	0.471205			CHST11	0.704273	10.1856			FMO3	0.656597	334.001			CRLS1	0.602614	220.379
PCYT1B	0.575212	0.591572			GSS	0.70429	52.1109			UGT1A9	0.657262	43.6101			B3GALT4	0.606956	2.3871
GPAM	0.575694	156.483			POLR3E	0.704635	25.1421			AKR1D1	0.658313	127.802			AOC3	0.607157	13.082
GAMT	0.576743	287.687			PCYT2	0.705639	188.513			TWISTNB	0.659236	11.4709			PRODH	0.608802	2.90703
CAMKMT	0.577369	4.75054			ADH6	0.706179	200.837			BPGM	0.659522	13.0141			PGS1	0.608959	13.7866
CMBL	0.578967	89.3327			FDFT1	0.706633	96.7773			PYCR2	0.659634	38.3248			CYP2A13	0.609432	0.525875
LFNG	0.579404	10.4746			POLR3K	0.707407	9.39907			GCNT1	0.661123	1.24641			ESD	0.609448	98.7903
PLA2G4B	0.580817	0.23642			GATM	0.707828	1006.27			MOGAT3	0.661861	28.3949			EGFR	0.611598	51.6232
CYP2A13	0.583346	0.65206			LIPG	0.70878	52.5913			GAA	0.664128	194.854			ST6GALNAC1	0.617941	0.244584
GSTM3	0.583536	25.3987			ALDH7A1	0.71	196.798			PKM	0.664374	50.5952			MAOA	0.618776	216.03
PLA2G16	0.583668	52.0973			ST3GAL4	0.710265	20.5802			GLUD2	0.664508	4.95517			OGT	0.619215	79.4911
ALDH1L1	0.585449	271.327			AKR1B1	0.71119	27.407			RIMKLA	0.664653	0.231087			GALNT14	0.61943	0.588547
CHST12	0.586317	16.0771			AKT2	0.711653	115.791			GLS2	0.66527	18.9455			CBR3	0.620468	1.4952
MGLL	0.589436	142.868			POLR2H	0.711904	31.6848			GUSB	0.666102	193.466			HIBCH	0.622382	58.108
SPHK2	0.591673	21.4901			CBR3	0.711922	1.41947			DCK	0.666194	9.97305			MAPK1	0.624178	98.3496
CYP1A2	0.594885	14.8796			ST20.MTHFS	0.712721	#N/A			PEMT	0.667281	73.9756			POGLUT1	0.625552	11.2282
MTHFD1	0.595341	102.761			ACSL1	0.714267	649.968			HDC	0.669032	1.15902			GPAT4	0.6258	116.18
ST6GAL2	0.599931	2.0443			ARG2	0.715698	7.51338			DBH	0.6725	6.46932			ETNPPL	0.626022	41.4465
ESD	0.600304	82.6906			NOS3	0.717492	8.50656			DGAT2	0.673533	271.73			ARG1	0.626175	139.771
CTH	0.601864	22.6577			POLE4	0.718052	19.8345			ACSL3	0.673534	45.1885			SLC33A1	0.626853	59.8243
LAP3	0.601886	100.403			INMT	0.719454	11.7016			SLC7A5	0.675107	18.6763			GSTM2	0.627326	5.56273
HACD3	0.602414	159.553			BAAT	0.721628	704.083			RGN	0.679624	185.013			ELOVL7	0.628137	1.64895
PHOSPHO1	0.602988	0.282137			ACADL	0.721852	11.8164			FMO4	0.679753	35.7664			POLR3GL	0.631402	38.5909
AMDHD1	0.6071	35.5994			B3GNT2	0.723008	15.3216			UGT2A3	0.680843	19.9631			PCYOX1	0.632587	184.387
GSTA2	0.608342	69.235			SDSL	0.723764	74.1312			ASH1L	0.680878	39.6668			CSGALNACT1	0.633229	5.64433
NANS	0.608773	46.47			DCTPP1	0.725647	19.6344			ACSL6	0.683874	5.48001			UGT1A4	0.634066	201.795
HMGCS1	0.609487	176.637			ACAA2	0.72767	321.033			CHST13	0.683987	42.5219			GMPPB	0.634766	25.4287
POC1B.GALNT4	0.611376	#N/A			HEXB	0.728091	150.929			PNPLA3	0.685207	21.9315			GSTM5	0.642234	1.2416
SETD7	0.613495	68.1581			ALDH18A1	0.730661	48.3211			DBT	0.688028	42.0429			SETMAR	0.642735	11.6572
GALNT3	0.613676	6.1648			NOS1	0.730983	0.167409			B3GNT3	0.688193	3.26116			LPIN3	0.644331	13.7635
NOS1	0.614918	0.12907			GALNT7	0.731596	3.65815			ADO	0.689524	9.08829			KDSR	0.644673	55.4884
CHST3	0.615534	12.9846			CYP2C8	0.731709	343.312			GPD1	0.689948	150.132			AKT3	0.6464	4.5226
B4GALT7	0.616612	38.3737			ME3	0.732488	4.84637			AK3	0.691682	125.362			SDHA	0.647059	203.175
POLR2I	0.618121	30.0318			ALDH3A1	0.733984	32.6716			FNTA	0.692063	24.9216			LAP3	0.647676	167.807
GNPDA2	0.621988	6.37364			AOC3	0.734476	19.8133			LPCAT2	0.692259	3.05868			GPX1	0.649826	267.503
SARDH	0.623676	63.4703			MTHFR	0.734511	19.8036			MBOAT2	0.692452	1.28646			FGFR3	0.653239	44.7465
PLA2G4C	0.624894	22.7452			IMPDH2	0.735218	75.6577			PFAS	0.69506	12.0147			GCNT4	0.653796	7.12083
SOAT2	0.626163	17.464			SCD5	0.735818	2.59489			AASS	0.696118	28.1139			DGKB	0.654589	0.190802
OAT	0.63006	53.2313			POLR2B	0.737445	38.145			ENTPD5	0.696498	229.142			GGT5	0.654826	11.434
P4HA3	0.630615	1.42075			GLUD1	0.738087	410.875			ASNS	0.697279	3.33777			SUCLG1	0.655841	86.7087
CPT1A	0.630678	134.787			GCNT1	0.739144	1.77796			HADH	0.697726	138.121			AUH	0.656401	20.5758
GNPAT	0.6307	82.2807			UGP2	0.739286	311.082			B4GALT1	0.69944	171.504			SELENOI	0.656591	59.5229
PKLR	0.631764	102.942			ACYP2	0.739449	12.3743			OXCT1	0.700897	6.43503			GBA2	0.656629	48.1345
GALNT10	0.631961	29.4016			LCLAT1	0.739988	11.8226			ALDH3A1	0.701808	2.9828			PNPT1	0.657519	21.0898
DGKI	0.6375	0.791293			AK9	0.740986	2.31241			FAH	0.703143	205.965			AKR1A1	0.658795	188.658
CEL	0.637728	1.60705			CYP7A1	0.741961	100.332			KMT2A	0.703624	25.082			POLR2F	0.658894	0.0514369
HMGCR	0.637908	77.5949			CHDH	0.742183	82.0294			L3HYPDH	0.705801	5.45881			NTRK3	0.659482	0.649912
CYP46A1	0.638463	0.669802			DHDH	0.742301	0.55507			POMT1	0.706131	30.0535			POLE3	0.659995	43.3667
AKR7A3	0.639402	43.5077			CEPT1	0.742584	17.0401			NME1	0.706314	36.2192			MBOAT2	0.660608	1.06777
ADH7	0.639621	0.105511			CANT1	0.742804	38.0488			SGMS2	0.707078	12.8864			PSPH	0.661517	18.5282
POLR3D	0.640204	13.7554			POLR3GL	0.743339	33.0925			PFKL	0.707492	161.011			AMPD2	0.661576	79.3776
GPX3	0.641837	817.914			PYCR1	0.744275	14.8596			DGKI	0.70893	0.409504			ACADVL	0.661835	494.94
B3GALT6	0.643171	26.3236			GPAT2	0.745639	2.06915			DPYD	0.709433	59.3154			C1GALT1	0.663411	30.576
PPT2	0.643281	14.3949			ADH1B	0.746192	1597.29			ATIC	0.709737	45.9332			GNPNAT1	0.665111	34.1541
CYP2A6	0.64338	182.319			CMAS	0.746447	41.7628			BDH2	0.709798	32.8157			ACOT4	0.665531	11.4295
ACSL5	0.648111	80.7652			FUT5	0.748685	0.0574341			CYP3A5	0.711772	402.075			PDHB	0.668843	73.9559
MUT	0.654621	75.027			SUV39H1	0.74955	15.0794			HEXA	0.712221	58.0435			LPCAT2	0.672478	23.2109
OGT	0.656792	89.7848			DGKD	0.751248	16.1357			ADH5	0.712662	173.762			SPTLC3	0.673528	17.618
ASS1	0.659179	411.897			GLO1	0.752726	103.524			PDHB	0.713491	78.3007			AMACR	0.674357	156.939
PNPLA6	0.660109	58.913			LPIN3	0.754255	15.3556			P4HA2	0.71355	20.2246			NAT2	0.675885	11.6012
TECR	0.660325	146.21			DUT	0.755866	33.7263			SDHB	0.714596	125.728			ST3GAL6	0.677546	41.0819
GGT6	0.662671	3.62637			BHMT	0.758999	444.671			SUCLA2	0.714614	15.5537			HGD	0.677648	529.084
NEU4	0.66398	29.3277			CAT	0.760153	391.627			NSDHL	0.714639	50.1588			GLUL	0.67785	17791.2
HEXA	0.664545	90.0935			ETNK1	0.760911	38.6747			ASL	0.714687	213.41			POLR2B	0.678134	46.7756
ALDH4A1	0.66472	223.44			HK3	0.76122	2.71157			IDH1	0.717034	295.218			PLOD1	0.678277	239.331
PIK3CG	0.667267	2.41388			NT5C3A	0.762685	11.8345			PNPT1	0.717551	19.4947			POLR1C	0.679084	21.8779
PHYKPL	0.668126	32.7817			XDH	0.764703	80.9232			NAT1	0.718516	5.38513			ADPRM	0.67942	9.03903
SDHD	0.674827	0.0161661			SDHD	0.7651	0.0187665			ETNK1	0.719766	32.9633			SDS	0.679568	44.8434
AK6	0.675578	19.4774			OGDHL	0.76531	108.841			NT5E	0.721133	30.6279			CERS6	0.680268	11.5877
ZNRD1	0.67615	21.4588			POLD3	0.765635	9.56746			POLR2B	0.723737	38.796			FUT2	0.680371	1.06467
ST6GALNAC5	0.680754	0.879992			ACAA1	0.767055	198.638			PCYOX1	0.723737	170.628			ALDH1A3	0.680567	3.02869
PLA2G1B	0.682707	2.5551			KMO	0.767428	30.7803			CYB5R1	0.723783	57.3969			ECHS1	0.682953	646.941
ALAS2	0.68363	0.149822			GANC	0.768628	12.2229			GATM	0.723804	983.751			GPAT2	0.685996	1.40122
MAT1A	0.684254	446.577			ST8SIA5	0.769026	0.166739			PLA2G10	0.723937	0.0465932			KMT2A	0.68749	27.2884
SAT2	0.686307	127.586			AGPAT5	0.772083	23.9484			ACSL4	0.725347	105.829			NT5C3B	0.688381	38.6488
ACOT12	0.686383	20.1757			HACD3	0.773118	160.385			SUCLG1	0.725436	163.642			GPCPD1	0.689806	20.327
SMPD1	0.687289	71.1438			ALDH9A1	0.773457	151.404			RRM1	0.727497	46.9552			GGT7	0.690382	16.6069
MTHFD1L	0.688273	19.7741			PDHB	0.773882	63.6502			HIBADH	0.728999	96.0343			POLE	0.690691	31.1739
GPT2	0.689527	89.9207			GSTM4	0.774235	28.1047			TPO	0.729284	0.0157049			PCYT1B	0.690757	1.25374
GNE	0.690588	43.9193			UROC1	0.776199	55.1695			G6PD	0.72959	12.6997			RIMKLA	0.692574	0.821794
COMT	0.692012	147.558			CAMKMT	0.780026	3.38593			ASAH1	0.72959	58.8806			POLR3E	0.692909	28.4885
TP53	0.694258	42.3259			ELOVL6	0.781498	56.1506			ODC1	0.72993	76.3535			AGPAT1	0.694548	82.0457
MCAT	0.694475	19.7741			PGP	0.782029	19.5425			GALNT5	0.730188	0.0681521			CPT1B	0.695584	1.19795
EGFR	0.695292	97.6943			PTDSS1	0.783666	67.4951			HACD2	0.730603	92.6889			GAL3ST1	0.697498	9.56597
FTCD	0.698528	205.28			IDNK	0.783671	14.7081			SETMAR	0.732057	8.12775			AMDHD1	0.699278	42.3914
CHPF2	0.698593	58.4095			CNDP1	0.786065	9.81782			MINPP1	0.732434	17.8145			SDHC	0.700971	158.833
TYMP	0.699395	110.602			POLR1B	0.786309	17.4299			SMPD3	0.734177	1.50097			CMPK2	0.702098	8.07499
POLR2H	0.70191	52.522			RCE1	0.787854	9.74288			ST20.MTHFS	0.734402	#N/A			ASS1	0.703749	526.518
RCE1	0.703609	15.9136			ENTPD4	0.787966	15.3935			CYP2J2	0.737463	93.5051			SGPP1	0.70861	23.3155
EBP	0.704161	220.56			GAD1	0.789205	0.568251			GSTA2	0.741126	334.519			ALDH1L2	0.708924	0.656394
MGAM	0.704729	3.08912			PSPH	0.790968	19.4195			ACOT2	0.744276	34.5465			SDHD.1	0.709142	#N/A
FUT1	0.704953	5.48012			PGAM1	0.792596	22.8536			ADH1B	0.749383	1999.11			LPGAT1	0.710145	134.445
POLR2E	0.705346	172.151			GBGT1	0.793294	2.09918			JMJD7.PLA2G4B	0.750766	#N/A			FGFR2	0.712722	4.38182
HNMT	0.705786	83.7611			GSTZ1	0.793417	43.7804			PCYT2	0.750873	232.224			ALDOC	0.712798	41.6453
NEU3	0.706122	9.75723			POLR2J2	0.794112	0.0910168			MGST3	0.750878	78.8265			HSD17B7	0.713454	26.0509
ASL	0.707534	130.277			MOGAT2	0.79436	33.5304			IDH3B	0.750894	65.509			ADPGK	0.713534	26.4154
EPHX1	0.707785	1682.82			MSMO1	0.794829	256.1			CYP27B1	0.7532	1.12294			BPGM	0.714848	12.6381
CDIPT	0.709268	106.529			ARG1	0.796401	496.249			FUT4	0.753506	3.00111			FUT3	0.715517	0.444518
LPGAT1	0.712824	242.071			ELOVL4	0.798744	0.49621			MCEE	0.754487	15.5409			PAFAH2	0.716885	20.543
MPI	0.715456	37.902			SLC2A2	0.801209	420.29			GGT7	0.755591	15.1768			ST6GAL1	0.718486	589.897
GALNT8	0.71745	0.395487			HADHB	0.801263	204.53			CSAD	0.76499	31.0747			CHST15	0.719155	51.8834
DCT	0.719212	0.372944			POLR2F	0.801811	0.0474877			AFMID	0.767121	102.847			PAPSS2	0.724592	62.5509
NT5M	0.721881	2.81649			ALDH1L2	0.802491	1.17199			ALDH9A1	0.767337	172.293			GSTO2	0.726646	7.05225
SDSL	0.722588	49.2583			OGDH	0.804347	123.35			PNMT	0.768491	0.70412			B4GALT3	0.727169	37.5924
ALDH3B2	0.724888	3.77758			NEU4	0.806312	26.0038			PLOD1	0.773044	217.782			TXNRD2	0.7275	75.13
NAGS	0.724994	19.7815			RET	0.807852	1.75915			ETNK2	0.774432	306.555			PLA2G5	0.728119	1.62692
PNPLA2	0.728988	94.359			ACYP1	0.80787	2.26442			HNMT	0.774572	101.817			TH	0.728444	0.109814
CRLS1	0.730972	100.048			FOLH1	0.810301	13.1737			ZNRD1	0.776768	12.0403			CYP1A1	0.729926	294.799
PLA2G10	0.731819	0.105219			PEMT	0.810876	61.6777			PGD	0.777222	88.5329			SETD2	0.730256	54.0667
RRM2B	0.736502	35.6999			ABO	0.811536	1.64314			COLGALT1	0.779567	56.0489			B3GALT6	0.73245	21.7139
TPH1	0.737549	0.595317			SIRT3	0.812425	25.3587			POLR1A	0.780461	30.9758			TM7SF2	0.732624	234.424
LPCAT3	0.738858	25.6153			TKTL1	0.812674	0.698186			POMT2	0.784208	10.3265			ADSSL1	0.733557	9.5802
GGT1	0.739247	83.4235			HIF1A	0.814038	58.7859			ALOX15	0.786564	0.384354			UGT2A3	0.735921	17.9066
LDHAL6B	0.739774	0.0473105			GLA	0.814149	18.2431			KMT5C	0.788867	7.1113			CHKB	0.737092	2.67049
MOGAT1	0.739885	0.25611			ACO1	0.8152	177.481			ACOX1	0.789579	342.115			KYNU	0.738692	17.9431
PIK3R1	0.743886	62.9815			UGDH	0.815247	158.721			CYP2R1	0.791257	9.58434			AK9	0.738909	3.00855
SULT2A1	0.747525	227.777			BPGM	0.81549	13.3155			AKR7A2	0.791361	50.0637			HK2	0.739677	13.3358
GALNT2	0.748642	177.498			CYP2A13	0.8161	4.57865			SGPL1	0.792824	55.6124			HEXA	0.741082	130.487
ALOX15	0.749307	0.43312			SELENOI	0.816158	49.7892			ALDH5A1	0.792824	164.003			CYB5R3	0.74274	289.459
FMO5	0.750131	180.945			B3GALNT1	0.816439	2.36427			CHPF	0.793384	100.381			SAT1	0.74288	295.669
HK1	0.750173	26.7561			ELOVL7	0.817272	6.60498			CHST14	0.793493	12.1964			FMO5	0.743151	418.127
NT5C	0.756198	25.9718			NME1.NME2	0.818591	#N/A			GCK	0.793567	79.6187			PISD	0.745938	19.6594
TH	0.757055	0.157104			MFNG	0.819691	6.57977			SPHK2	0.793666	19.6973			DOT1L	0.746252	22.3347
IDH3A	0.757165	12.3439			BDH1	0.823247	197.207			AGPAT2	0.794644	109.637			ACSL5	0.748203	367.957
PC	0.760546	161.875			PDK1	0.823495	12.6132			XYLT1	0.794726	0.88078			PLA2G4E	0.749066	0.0162602
GALNT4	0.763013	0.431212			B4GALT4	0.823838	16.078			UGT8	0.798961	0.143989			AOC1	0.752561	1.73141
ACSL4	0.764454	451.041			PFKL	0.825227	167.095			PPT1	0.800544	41.5701			GLO1	0.753548	147.048
SDHA	0.765182	184.125			ACOX3	0.825837	23.3432			CYP8B1	0.800564	621.691			ACADM	0.754477	115.242
CHST15	0.767151	31.7936			PPAT	0.826027	8.18116			ENTPD1	0.801647	15.1054			GALE	0.755373	87.3494
HGD	0.767866	176.941			UGT2B10	0.826717	227.337			ACO1	0.801953	263.046			FLT3	0.756302	0.257339
SRR	0.767982	3.70941			DTYMK	0.827428	21.516			POLR2C	0.802153	56.3604			GCSH	0.757118	10.8187
GPX2	0.773807	521.771			IL4I1	0.82929	3.49643			B4GALT5	0.8033	30.5874			RRM1	0.757518	38.8519
ASPA	0.775683	2.13657			CYP1B1	0.829582	18.1484			PLA2G6	0.8038	11.362			CYP1A2	0.757663	234.441
MAOB	0.775778	160.643			TPMT	0.829752	63.7513			HAGHL	0.804338	0.913695			PRPS2	0.758801	31.9669
GLS	0.776662	62.0757			GPD2	0.830505	9.8503			AGPAT3	0.80641	142.835			CMPK1	0.764192	149.714
NME1	0.778442	84.1819			DLAT	0.830568	30.6614			GSTT2B	0.807218	8.25372			FUT5	0.764324	0.0389096
EHHADH	0.778757	87.4144			ENTPD3	0.831574	0.108697			CARNS1	0.80822	1.15465			CYB5R1	0.766659	97.1326
ASMT	0.780983	0.0706355			PRPS2	0.833288	21.362			SETD7	0.809534	103.355			KMT2E	0.76696	30.1926
UPP1	0.781132	24.0253			PIK3CB	0.834538	25.3244			ENO1	0.809602	630.562			ST3GAL2	0.76738	33.8651
SUCLA2	0.781881	16.7171			GCNT2	0.835516	15.0621			ALDH1L2	0.813296	0.59666			FGFR1	0.767783	11.0008
SEPSECS	0.785371	24.1547			ACADSB	0.835526	246.592			BCAT2	0.813578	47.5811			FNTB	0.771276	7.89479
GAL3ST1	0.787075	39.3582			GPX2	0.835649	336.887			CYP2A13	0.813622	20.1758			ACAA2	0.771825	318.044
ENTPD5	0.787359	142.936			CKMT1A	0.83577	0.270659			ELOVL1	0.814211	42.7855			CYB5R4	0.772145	11.3543
BPNT1	0.788792	39.7992			PIK3R2	0.83774	1.0996			CHST12	0.817054	7.86566			SMPD3	0.776667	1.19978
GALT	0.791983	71.728			GLUD2	0.838476	6.46342			GNE	0.822654	112.099			IDI1	0.777374	174.428
MDH2	0.795077	308.951			HRAS	0.839885	19.2805			DCT	0.824214	0.209251			XDH	0.782578	24.495
XYLT2	0.798858	38.4136			PIPOX	0.840815	358.202			CSGALNACT1	0.825046	4.31919			UPRT	0.78345	10.2468
KDSR	0.800904	57.966			PDGFRA	0.842037	13.082			DDC	0.826204	47.4819			PGM3	0.785789	36.4131
ST8SIA5	0.802361	0.263614			ACSS1	0.844171	14.6913			PIPOX	0.827241	456.301			UGT2B17	0.786796	9.56857
POLR2J	0.802374	56.129			KMT5A	0.847085	12.6583			SLC2A1	0.827434	3.38984			MVD	0.787767	64.7013
ST20.MTHFS	0.80314	#N/A			SETDB1	0.847805	31.6881			PAICS	0.829206	130.991			SCLY	0.787856	5.8138
MOGAT2	0.80481	8.24927			ALDH1L1	0.848418	564.522			LPGAT1	0.830075	127.395			OAT	0.790153	116.725
TPO	0.807237	0.0301064			ADPRM	0.850179	6.23601			ACSL1	0.831394	844.302			CS	0.792845	107.615
DGKE	0.807944	5.39687			SPTLC3	0.853443	19.0254			ACHE	0.836501	5.33195			GCLC	0.797945	178.528
PLOD3	0.809044	169.99			PLA2G4E	0.854085	0.0753437			ALDH3B1	0.836593	9.23905			HMGCS1	0.798141	233.894
DGKK	0.809853	1.01347			NIT2	0.854734	79.5008			GLS	0.836667	27.763			SETD1B	0.799954	31.0376
ETNK2	0.810473	67.0554			LDHC	0.856768	0.844294			UGT2B11	0.838406	8.38976			SLC7A5	0.803773	20.0218
CERS3	0.811567	0.0709983			SAT1	0.856851	305.284			RPE	0.838615	17.5719			GPX8	0.805664	2.4017
TPMT	0.813453	49.5115			AASS	0.857773	28.0993			HSD17B7	0.838823	23.5402			EPHX1	0.806773	4292.74
POLR1C	0.814404	23.6584			NME5	0.860747	0.330488			GAMT	0.839813	300.871			RBKS	0.806994	23.7107
LDHB	0.814449	58.4882			ENTPD8	0.862279	11.4633			AKR7A3	0.840367	89.3438			ENPP7	0.808704	26.903
ST6GALNAC6	0.816988	46.4889			PLA2G16	0.863621	49.5986			BAAT	0.843197	1145.73			HDC	0.81157	1.12676
UGT2B7	0.816993	126.298			AMPD3	0.8644	2.49118			POLE	0.844048	44.461			COMT	0.812247	142.33
PLA2G2C	0.819663	0.0713922			PGLS	0.8672	45.4433			KMT2D	0.844048	39.9377			POLA1	0.8137	9.56018
BCKDHA	0.819786	4.4126			AADAT	0.867287	9.09964			SLC1A5	0.844953	7.85119			LPCAT3	0.813811	17.6193
HDC	0.820861	0.589431			GUSB	0.867787	156.277			TXNRD2	0.844953	46.8227			NT5C1B	0.814584	0.230726
CHKB	0.821095	4.92382			UGT1A4	0.869208	60.5081			ARSA	0.846637	64.0414			CAT	0.820791	439.038
DDO	0.821795	10.5336			UAP1L1	0.870472	5.69383			IDH3A	0.847596	12.3433			GLUD2	0.821595	13.1309
SDS	0.822708	124.246			SC5D	0.873689	117.562			PLA2G1B	0.849626	0.864186			AMDHD2	0.82396	22.9132
NME4	0.823743	110.269			DPYS	0.874051	270.402			NPL	0.849881	10.455			HSD11B1	0.824126	892.649
UAP1	0.825797	85.7469			KMT2D	0.874163	39.8052			AKR1C4	0.850852	194.787			P4HA3	0.824204	0.565528
B3GLCT	0.826247	7.63856			POLR1A	0.874191	30.9606			KMO	0.852103	31.4623			SMPD4	0.826041	41.0217
TK2	0.826264	30.1035			ADPGK	0.874222	24.7866			ACACA	0.852177	46.9911			TYMS	0.826175	15.2527
NT5C3B	0.826301	46.2764			UGT2B7	0.874317	328.01			PIK3R3	0.85389	12.4187			GSTZ1	0.826309	44.3214
PMM1	0.828229	56.222			PGAM4	0.87572	0.0295253			CYP2B6	0.854028	268.111			UXS1	0.830918	30.7981
CYB5R1	0.829375	90.1754			ECI2	0.876542	196.966			KMT2B	0.854613	35.0099			POLR1E	0.832733	14.1268
PGLS	0.829513	64.8794			ST6GAL1	0.876653	748.2			NAGA	0.854613	74.4124			NOS1	0.833601	0.61527
UST	0.829688	1.62026			OXCT1	0.88314	3.91654			GK	0.85579	21.6552			POLR2I	0.833618	20.455
PLD3	0.831351	205.802			MBOAT1	0.88443	5.98722			DGKH	0.858358	4.76262			AGMAT	0.833722	64.994
C1GALT1C1	0.832267	28.2864			NEU1	0.886774	107.752			MGST2	0.859036	100.545			GLS2	0.838214	0.407372
GALNT14	0.833267	2.71365			KYNU	0.887707	41.7852			PTDSS1	0.859436	62.3663			UGT2B10	0.839702	296.507
PRODH2	0.833299	63.6716			CHIT1	0.889431	2.4873			AK2	0.860174	114.891			GSTM1	0.842102	129.215
GCAT	0.833405	39.2568			SMPD4	0.889629	33.3653			B3GNT2	0.861858	16.7625			ACSF3	0.842725	26.3438
ALDH6A1	0.839562	85.2357			CDS1	0.889762	5.0793			H6PD	0.862125	207.989			OPLAH	0.846888	90.4017
G6PC2	0.839945	0.0201402			KMT5B	0.889977	29.8779			CHPT1	0.86351	147.003			GALT	0.848177	76.2897
GCNT4	0.840998	7.52534			GFPT1	0.891354	69.2309			CERS6	0.863963	13.7959			PGK1	0.850976	269.68
PLD1	0.841962	37.5856			ENTPD6	0.892082	64.0409			FTCD	0.865413	405.847			GMDS	0.8548	37.095
ALDH3A1	0.84224	74.5792			AGK	0.893132	16.2492			ST3GAL4	0.867151	16.8553			PGAM4	0.855846	0.0402538
TDO2	0.843618	122.059			PRIM1	0.893671	7.32141			FNTB	0.867339	6.19513			ALAS2	0.855893	0.129001
DGAT1	0.845048	95.7635			GNPAT	0.895559	61.5462			GCNT2	0.867339	11.6234			RRM2B	0.85627	35.9995
CYP8B1	0.845338	58.34			CH25H	0.89635	1.74642			TXNRD3	0.869854	9.25897			ST6GALNAC3	0.856502	1.77378
CPS1	0.846226	468.289			CYP2E1	0.897004	2402.64			MTHFS	0.870321	32.5263			CHPF	0.856544	77.5974
GPX4	0.848016	403.562			PLA2G12A	0.897358	29.1323			TPI1	0.870574	361.401			ST6GALNAC6	0.857173	61.8175
ADPGK	0.84826	33.2392			SPHK2	0.897717	18.4963			ACOT12	0.873672	58.5656			NEU1	0.857193	137.776
DGKQ	0.84978	23.3703			MTOR	0.899552	62.2409			DTYMK	0.87446	19.6785			DSE	0.857387	4.79449
PNPLA7	0.850659	8.11639			MARS2	0.900195	8.89769			ST6GALNAC4	0.875282	3.7581			HADHB	0.857552	207.835
HMGCLL1	0.852197	0.273354			SHMT1	0.900615	297.356			NT5C	0.875631	13.2228			TGDS	0.858181	8.7663
MAOA	0.856668	105.553			KMT2C	0.901167	35.9127			POLR3D	0.876176	6.70052			CTPS1	0.859381	39.3906
CANT1	0.856673	60.87			GPT2	0.901988	229.799			NEU4	0.876509	25.6201			POFUT2	0.860161	15.8666
SUCLG1	0.858875	114.606			SAT2	0.90416	131.066			BBOX1	0.878172	35.7571			ASMT	0.861221	0.038445
ASAH2	0.858903	2.61399			CTPS1	0.905909	48.2204			ACAT2	0.878658	91.993			FBP2	0.861762	0.0541851
GSTT2B	0.859243	1.99028			B4GALT1	0.911133	162.036			TP53	0.880935	20.6649			GSTK1	0.86368	319.294
B3GNT3	0.859785	36.8723			POLR2K	0.912272	45.7079			CDO1	0.883151	237.44			POLR3H	0.865121	29.7413
ENTPD6	0.861938	98.4385			PFKP	0.912297	9.65404			AK1	0.884596	10.6551			IDO2	0.867403	0.451534
FAH	0.862416	137.071			AGXT2	0.912381	44.9673			LCT	0.885216	0.133795			ADH7	0.867856	0.464761
PAPSS2	0.862688	50.2166			PHOSPHO1	0.913571	0.212472			SPTLC2	0.887433	19.4466			B3GNT2	0.867899	12.6519
FGFR3	0.865529	145.1			PPT2	0.914189	9.65908			PGM1	0.888139	199.159			ADO	0.868507	10.9741
GBGT1	0.866202	3.91593			GNPNAT1	0.914438	42.3912			CDS2	0.891123	49.1207			GART	0.872063	40.3868
HIBADH	0.866472	64.7021			GGCT	0.91487	22.6066			PLA2G4B	0.893088	0.158669			LDHAL6A	0.872248	0.0735874
RET	0.867161	2.16557			P4HA1	0.91514	76.1793			DGKG	0.893913	0.981032			ZMPSTE24	0.872308	67.9912
DMGDH	0.867174	34.2056			ELOVL3	0.915594	0.363758			MCAT	0.89644	13.9957			ACAT2	0.873802	68.8051
IDO2	0.871118	0.724145			AGMAT	0.916737	69.5656			GSTM4	0.897106	37.1115			ASL	0.875018	100.22
UGT1A9	0.879294	26.1218			CKMT1B	0.917679	0.279085			AGXT	0.89842	1940.47			PLD1	0.876716	7.8714
KYNU	0.880511	51.1934			PLA2G10	0.918267	0.0485627			MTHFD1L	0.899342	6.49281			GSTA4	0.878286	34.4842
GPAT2	0.880974	4.33489			ENTPD1	0.91934	20.7044			HAAO	0.900077	252.439			PHYKPL	0.878325	29.1087
PRODH	0.882082	3.19962			NME6	0.920912	9.72264			CNDP2	0.90264	176.976			GK	0.878887	30.0971
BHMT	0.884853	85.9899			UMPS	0.922259	34.8414			AK5	0.905799	0.0635316			ACER1	0.880424	0.37286
GALNT18	0.88581	26.7463			CSGALNACT1	0.925203	6.9748			UGT2A1	0.906812	2.90768			MCCC1	0.880551	45.2258
PGM1	0.886081	115.267			SETD2	0.925891	47.941			IDO1	0.906877	1.70482			ACHE	0.881981	2.03891
PLA2G4E	0.886947	0.213655			ACY1	0.926021	18.1444			PCK1	0.909529	1060.63			B3GALT5	0.882949	0.247333
ETNPPL	0.887494	18.0181			UGT2B28	0.926406	0.196511			DDO	0.91032	11.6886			GSTA2	0.883805	124.906
POLR2F	0.888687	0.109655			CKB	0.926742	54.385			CKB	0.911544	38.6943			POLA2	0.885094	13.3005
FNTA	0.892461	43.642			ACADS	0.927911	98.2441			AMACR	0.91161	39.4432			ACSS2	0.888213	109.319
ASAH1	0.894055	116.64			POLA2	0.92812	11.8704			OGDHL	0.912399	133.05			GUSB	0.888984	127.816
POLR1D	0.894106	61.5473			GBA2	0.929019	47.3757			GALNT6	0.913956	1.22365			FUT7	0.89833	0.0919188
FGFR1	0.894258	29.8696			POLR3B	0.929902	14.5852			TMLHE	0.915783	8.93413			MTHFD2L	0.898511	5.2134
ACER3	0.894927	14.9892			HPRT1	0.930858	28.8362			ADSS	0.915936	24.9881			AGPAT3	0.900146	133.474
HAGHL	0.895049	5.32937			GSTA4	0.934071	29.232			PC	0.915971	246.107			GALNT3	0.902296	0.674617
GK	0.895555	31.4945			ACAT2	0.935627	67.5783			ELOVL4	0.916941	0.237406			PNP	0.902655	19.9396
MCCC2	0.896095	99.8036			PLA2G4A	0.937291	0.801956			GAL3ST1	0.917782	5.23424			MGLL	0.903301	38.0162
ST6GALNAC1	0.897691	0.330031			CERS2	0.937463	606.194			MTHFD1	0.918546	278.535			MIF	0.904205	45.7395
GAA	0.899423	180.561			SGPL1	0.937737	58.3489			PLA2G12B	0.918853	39.8513			GSTM4	0.905157	46.5888
AKR1C4	0.900946	181.66			AGPAT3	0.937903	137.038			GSTA1	0.918876	936.759			GPD1L	0.907149	7.25592
GGPS1	0.901596	29.3463			RPIA	0.937982	8.5567			PPAT	0.919124	8.37256			HIBADH	0.907392	216.681
ELOVL4	0.902441	0.963011			DHCR7	0.938833	193.211			HIF1A	0.920566	35.9036			ODC1	0.908197	57.034
OTC	0.90328	52.9834			PIK3R1	0.939596	99.7052			IMPDH1	0.922005	4.07424			UAP1	0.909996	89.0607
GPCPD1	0.903677	18.4266			FH	0.939881	250.822			GSTM1	0.923923	135.008			FASN	0.911446	853.735
PCCB	0.904361	88.0846			GCLC	0.940657	102.265			GALNT18	0.924151	14.8854			PLPP1	0.912914	105.747
IDNK	0.904927	9.73833			SEPHS1	0.940978	48.3662			CTPS2	0.926167	11.9059			POLR2D	0.917532	28.4597
ACAA2	0.906916	164.336			B4GALNT1	0.941505	7.56297			POLR3E	0.929315	23.566			PNMT	0.918842	0.402566
GALK1	0.908565	121.782			ABAT	0.941539	351.549			ADPGK	0.930344	20.4896			POLD3	0.920018	8.62429
ENTPD3	0.910027	1.18576			FUT4	0.941822	5.3704			PCYT1A	0.931122	37.7358			SUV39H1	0.921266	18.3901
UGT2B10	0.911365	85.3112			ST3GAL5	0.94289	11.5065			KMT5A	0.931607	11.1391			ST3GAL3	0.925576	18.9703
PLB1	0.913179	1.78558			NANP	0.943265	6.02916			AK7	0.932329	1.96784			AK4	0.929342	129.525
ST3GAL1	0.914409	100.543			TXNDC12	0.944768	58.5773			PCCB	0.932943	154.267			GPD1	0.929449	44.5918
CHSY1	0.916499	21.1454			MINPP1	0.945614	23.5873			ECI2	0.933166	234.982			AZIN2	0.931564	1.57815
ACACB	0.918249	54.7118			ACSS2	0.945718	120.159			UGT1A10	0.938133	0.639121			GLDC	0.932734	26.553
PLPP2	0.926	53.0209			CPT1B	0.945739	1.54721			GRHPR	0.941862	401.477			DEGS2	0.933216	0.602203
IVD	0.929581	106.087			DDC	0.94733	44.0169			TXNRD1	0.943888	78.3051			ENTPD4	0.933868	17.6527
CYP2C8	0.929663	91.3183			POLR1D	0.948144	47.2431			DHCR7	0.944698	320.123			GPAT3	0.934677	14.6069
PDGFRB	0.931658	94.7415			ST6GALNAC3	0.948946	1.88987			DGKD	0.945946	17.2338			POLR2C	0.934893	59.5626
TXNRD3	0.937638	8.8498			DHODH	0.959256	61.3681			AMDHD1	0.946355	100.619			MTOR	0.937137	62.3489
FMO1	0.938377	7.68467			PLA2G1B	0.962042	1.76723			ACADS	0.948797	128.968			CYP51A1	0.938524	13.4498
TAZ	0.939568	30.4671			NAT1	0.962056	5.0761			PIK3CB	0.948866	26.1828			NT5C2	0.939965	12.3828
CDO1	0.94007	95.3186			AKR1C2	0.963429	341.108			CHIT1	0.950327	0.430668			MARS2	0.941656	6.71099
ACO1	0.940998	104.772			POFUT1	0.96464	88.4926			NT5C1B	0.950566	0.245108			CERS4	0.943604	96.5272
POLR2J3	0.941462	1.99861			AKT3	0.964746	9.11689			CDIPT	0.953332	103.489			SMPD1	0.944418	64.1272
GSTK1	0.943068	233.243			NT5E	0.966231	46.1303			ACSBG1	0.954282	0.705741			UGT2B7	0.946611	364.039
NIT2	0.946064	69.4454			ACACA	0.966288	41.0255			UPP2	0.957285	39.818			CYP2R1	0.94774	10.1248
OGDHL	0.94793	51.1844			GNMT	0.966521	106.125			NME6	0.957606	9.35905			CHDH	0.947852	108.807
PCK1	0.94839	269.55			LIPA	0.966655	101.404			LAP3	0.957846	90.9154			ZNRD1	0.949533	14.814
PYCR2	0.953348	69.0043			IDO2	0.966671	2.50625			MAOB	0.959052	243.129			LCLAT1	0.950034	16.538
AKR1D1	0.95437	24.9379			TIGAR	0.966681	5.05843			POLR3H	0.960545	29.4502			HSD17B10	0.950697	138.86
PYCR1	0.956396	37.1766			DHFR2	0.967106	6.88063			BPNT1	0.961148	25.9984			HADHA	0.952724	307.545
PIK3R3	0.956903	12.9526			MAT2A	0.967284	78.0792			NAGK	0.961993	23.7512			HACD2	0.956772	77.8443
ACHE	0.958121	10.3566			AOC2	0.967902	1.28712			GLB1	0.962324	67.4051			PGP	0.95957	18.6533
NAGK	0.960102	40.5155			PIK3CG	0.969856	1.16682			PLA2G16	0.963414	55.1331			PLD3	0.960144	157.92
DUT	0.960939	37.9907			DSE	0.970845	6.68993			NRAS	0.96439	45.6406			UPP2	0.962219	1.51376
ENTPD1	0.963415	27.4016			FMO5	0.972659	269.097			AK4	0.966147	98.4361			HK1	0.96355	17.7713
ECI2	0.96499	141.97			GSTP1	0.974876	27.2397			ACER1	0.967449	0.0617673			LDHAL6B	0.963866	0.0125507
TM7SF2	0.965141	126.172			PNP	0.976159	28.3874			FUT1	0.968041	2.20535			GCNT2	0.964649	16.1721
DGAT2	0.965983	124.236			ZNRD1	0.976402	13.6724			ACAA2	0.969072	442.013			LFNG	0.97143	2.91081
MBOAT2	0.96882	5.87907			ELOVL2	0.979975	85.895			SQLE	0.972912	97.1057			NIT2	0.971581	74.7677
CYP2D6	0.96919	154.81			MCEE	0.980236	13.7622			HMGCS1	0.973167	253.048			POLR2J2	0.97487	0.115982
GSTA4	0.969428	27.1803			HADH	0.980789	117.775			DGKQ	0.973312	14.4901			SDSL	0.974936	14.3608
AGPAT3	0.971341	127.171			ADO	0.980972	10.6153			ARG2	0.974123	2.90385			HACD1	0.975646	0.922517
B3GNT2	0.973777	18.4724			MOGAT3	0.981053	25.112			ST3GAL5	0.976637	8.72859			PLOD3	0.9762	113.32
POLR2J2	0.973803	0.120026			LPCAT3	0.983665	22.4955			SDHD	0.977461	0.0295265			CDA	0.978855	5.08672
LIPC	0.974014	91.4024			PECR	0.984454	111.001			GALE	0.97794	66.8534			ENTPD3	0.978939	0.0786042
HSD11B1	0.974529	72.7573			ALAS1	0.985264	256.601			LPCAT3	0.978565	21.4909			AK7	0.979216	1.25477
FDFT1	0.97564	114.116			AKR1C1	0.986281	526.077			KMT2C	0.978951	38.0969			AK5	0.979714	0.0536698
P4HA1	0.978156	68.4976			CHSY1	0.986457	15.5406			ACOT1	0.98008	11.8705			CERS1	0.980757	0.246964
CES2	0.978388	308.426			CEL	0.989058	1.03977			OAT	0.980605	23.0796			KMT5C	0.981427	6.6497
FGFR2	0.978815	100.164			HKDC1	0.989278	36.0906			CYP51A1	0.981846	15.6628			HAO2	0.981889	10.1527
COLGALT2	0.979424	2.22743			UCK1	0.991506	33.2859			CAT	0.983176	504.874			PSTK	0.983183	4.94149
SIRT6	0.983179	21.4118			SPTLC1	0.992273	14.7552			FUT6	0.986276	4.55418			CYP39A1	0.985182	22.2336
PEMT	0.983248	44.8414			CHST7	0.992467	7.21206			ENTPD6	0.986554	52.5109			PGAM1	0.989636	25.8675
CKMT2	0.984102	4.65513			AFMID	0.992846	93.8059			DPYS	0.986887	323.978			UGT1A10	0.989906	0.386102
AASS	0.98715	5.94053			ME1	0.993991	25.9341			RPIA	0.987489	7.64689			MAT2A	0.990415	56.4332
POLR2G	0.991108	48.2083			GALE	0.99615	65.6854			FPGT	0.988824	9.37134			RIMKLB	0.992109	2.57295
DHFR2	0.99132	6.67647			POLR3A	0.996281	17.1832			B4GALT2	0.989993	32.9609			PKLR	0.994361	187.235
PCK2	0.994778	187.926			MAT1A	0.996547	976.792			CTPS1	0.991225	57.8432			ACOT1	0.994643	11.2197
LYPLA1	0.9956	67.2751			ALDOC	0.998391	70.8719			CYP1B1	0.995764	11.4586			DHODH	0.997851	43.3454
FOLH1	0.99636	6.49236			NAT8L	0.998548	0.600002			ELOVL2	0.997343	105.849			NT5M	0.999161	4.38308
GSTA3	0.996512	0.0407554			C1GALT1	0.998845	17.0727			PHGDH	0.998486	74.049			GPX4	0.999657	395.312

## Sheet: P ＜ 0.05 for Veen
C1 gene	p values of KM curves (long-rank test)	MeanTPM in C1 cluster			C2 gene	p values of KM curves (long-rank test)	MeanTPM in C2 cluster			C3 gene	p values of KM curves (long-rank test)	MeanTPM in C3 cluster			C4 gene	p values of KM curves (long-rank test)	MeanTPM in C4 cluster
PAICS	1.98519e-05	124.005			GALNT3	0.000721041	0.900219			EBP	0.0012836	304.699			ST6GALNAC4	4.59218e-05	3.89034
G6PD	7.74965e-05	91.6851			CYP46A1	0.000932555	0.680618			DOT1L	0.00213815	24.7923			MTHFS	0.000118606	11.8406
POLD1	8.17437e-05	31.646			SLC2A1	0.00239208	6.78018			CEL	0.00310499	1.1971			DEGS1	0.00065335	34.9861
PPAT	0.000113286	11.5483			TPI1	0.00387593	326.459			POLE4	0.00438432	19.1568			IMPDH1	0.000666873	7.65411
ACACA	0.000150699	58.6296			ACOT7	0.00459845	28.1573			CERS3	0.00579871	0.0756987			MOGAT1	0.00124374	0.506852
ADSSL1	0.000151392	13.7			SMPD1	0.00618126	76.8302			UXS1	0.00753347	22.266			ACER3	0.00140902	8.82215
DHFR	0.00017705	15.5679			MCAT	0.00670211	15.1309			ELOVL3	0.0080092	0.320655			CHST11	0.00180139	4.53903
ME1	0.000341532	33.8305			CES2	0.00733815	624.13			CHDH	0.00805048	77.9423			IVD	0.00188265	176.911
DTYMK	0.000344236	38.0906			GSTM2	0.00747548	4.26567			ADH1C	0.00976023	691.64			CYP2C9	0.00257382	658.349
SUV39H2	0.000368281	8.56316			MDH2	0.00773767	274.587			POLA1	0.0110511	8.58459			ECI2	0.00300554	260.91
DLAT	0.000379427	37.7846			FTCD	0.0108531	349.41			FUT2	0.0125565	1.06846			AMPD3	0.00459363	2.54129
POLE	0.000437983	39.5336			PRODH	0.0126728	21.0177			GNMT	0.0132619	174.987			ALDH4A1	0.00531387	408.276
GSTM5	0.000470908	1.90638			NAGS	0.0128993	37.9831			TYMS	0.0138741	22.1893			MYC	0.00556886	63.5875
KMT5A	0.00054562	19.3482			TPH1	0.0144979	0.195856			ZMPSTE24	0.01483	54.5421			GOT2	0.00606529	257.789
UMPS	0.000585445	37.6923			PLA2G4F	0.0155798	0.22279			MOGAT2	0.0151042	65.2353			CHSY3	0.00633792	1.6676
CAD	0.000638854	46.3604			AKR7A2	0.0180415	48.3919			CBR3	0.0152213	2.07911			B4GALNT1	0.00664767	4.58769
GAPDH	0.000643359	2578.71			TMLHE	0.0188002	8.25033			CERS5	0.0154498	13.3369			TKT	0.00691651	495.855
PRIM1	0.000671372	10.8047			GSTA5	0.01949	0.0377159			SOAT2	0.0168709	3.98207			AKR7A3	0.00718896	71.2003
PHGDH	0.000714486	95.131			GSR	0.0200851	75.9133			HSD17B12	0.0172329	71.6271			PFKP	0.00727586	19.1994
ZMPSTE24	0.000721626	63.3035			NTRK1	0.0208692	0.114707			POLE2	0.0175164	6.34971			CDO1	0.00728293	246.268
RRM2	0.000751881	43.5848			NSDHL	0.0230375	39.7383			FADS2	0.0181202	256.45			GCNT1	0.00742735	1.71207
RPE	0.000767254	23.7339			HPD	0.0255105	1569.42			PIK3CD	0.0192514	3.49669			ARG2	0.0074598	4.95704
POLA2	0.000768803	18.7786			ARSA	0.026811	69.8242			TK2	0.0195292	31.4917			CYP2E1	0.0075897	7786.64
TXNDC12	0.00085317	76.0371			B3GALT2	0.0271033	0.422536			POLR2F	0.0201158	0.0406298			PIK3R1	0.00789	102.058
TYMS	0.000894527	29.205			POMT1	0.0293813	29.1689			DERA	0.0211517	61.4668			MTHFD1	0.00818894	436.328
TK1	0.00114743	48.6357			EBP	0.0317457	206.331			TGDS	0.0218388	18.6624			ME1	0.00820528	26.734
AACS	0.00137	23.6795			HSD17B10	0.03249	130.963			LDHD	0.0222559	101.111			ALDH1B1	0.0083693	197.238
TPI1	0.00145939	458.101			GMPPA	0.0329122	57.3959			ADH4	0.0226194	830.087			PLA2G1B	0.0086242	0.420233
GCLM	0.0015662	60.312			JMJD7.PLA2G4B	0.0330567	#N/A			AK6	0.0229605	16.5281			IL4I1	0.00905256	2.06339
GCNT3	0.00163001	18.5618			GSTM3	0.0345634	12.3581			DHDH	0.0240775	0.384911			POLR2K	0.00915404	51.7212
CYP2C19	0.00168469	0.960739			CYB5R3	0.034782	244.929			IVD	0.0241788	188.688			ALDH5A1	0.00925947	162.71
MTHFR	0.0018068	23.5423			MAP2K2	0.0350775	107.33			ST3GAL2	0.0244385	19.249			ALDH7A1	0.00929453	177.362
IDH1	0.00184192	261.754			FLT3	0.0358403	0.447283			SLC33A1	0.0248389	53.5348			SARDH	0.00987395	81.6504
NRAS	0.00186371	61.9645			BCKDHB	0.0366878	34.2484			CANT1	0.0254728	34.6385			POLR2G	0.0110704	39.5116
NME6	0.00206659	15.137			GALNT10	0.036717	17.784			CHST11	0.0262623	4.3662			GBA	0.0114408	111.522
GGT7	0.00214572	18.5512			HEXA	0.0373566	71.3358			SETDB1	0.026816	28.0023			SLC16A3	0.0115647	9.21026
FPGT	0.00215646	11.4699			GPX3	0.0392649	907.124			INMT	0.0283875	5.58194			HK3	0.0116648	2.6184
FASN	0.00221191	679.677			UGT1A8	0.0393583	0.100371			ALDH3B2	0.0330404	0.0494396			PIK3CD	0.0121391	4.9002
PGAM1	0.00222265	26.4947			GCAT	0.0410304	52.2827			LDHA	0.0342068	421.788			MCCC2	0.0123835	146.387
CHST7	0.00234271	5.69038			PNPT1	0.0412433	20.2252			ST3GAL3	0.0343632	15.3484			SRM	0.0125501	52.9267
PLOD2	0.00236855	116.732			PCK2	0.0435174	485.552			CBSL	0.034728	2.71642			PLA2G12A	0.0125535	25.6533
SLC2A1	0.00240246	22.6636			GLB1	0.0450365	76.0634			GALNT14	0.0352572	0.579633			ETNK2	0.013163	160.818
POLR1A	0.00249662	41.5314			GCSH	0.0457545	10.0974			HACD4	0.0359283	0.94772			PCK2	0.0133814	462.394
DHDH	0.00266278	0.798724			FUK	0.0462497	21.9906			PGM3	0.036254	37.926			MPI	0.0138911	51.2926
PFAS	0.00266797	21.2942			HDC	0.0466692	1.17342			GCNT4	0.0398143	3.29505			CYP3A4	0.0144877	4599.72
AADAT	0.00312888	3.47958			PLD4	0.0486911	1.16062			HPD	0.0407692	1305.27			ACSS1	0.0145304	5.91744
LDHA	0.00315748	618.984			HAGH	0.0487095	190.72			TKTL1	0.0425766	0.154513			MAP2K1	0.014572	32.4677
TKT	0.00323673	401.539			AUH	0.0487659	15.3242			HMGCL	0.0427017	166.768			PHOSPHO1	0.0146828	0.173732
POLR3G	0.00325037	2.72004								HRAS	0.0430001	23.43			MTHFD1L	0.0148756	8.82072
GGT5	0.00335979	31.2195								GCSH	0.0450234	8.26457			NANP	0.0152107	7.2429
PGS1	0.00347502	17.6737								IDNK	0.0456234	16.8776			PKM	0.0154048	81.5478
ADSL	0.00359094	62.6274								B3GLCT	0.04634	8.34562			TXNRD1	0.015459	302.314
SLC16A3	0.00360058	54.1953								SMPD4	0.0468832	31.7541			A4GALT	0.01557	5.40432
PLPP1	0.0036363	52.5677								ST6GAL2	0.0484973	0.421918			GALNT6	0.0157079	1.71019
AK7	0.00382669	1.57921								GALNTL6	0.0485401	1.30169			PGD	0.0159128	106.345
CYB5RL	0.00407974	2.8016								CHSY1	0.0499769	11.66			UGDH	0.0164226	185.215
SMS	0.004138	58.5581													PLB1	0.0172409	0.945432
PAPSS1	0.00429633	24.2886													NT5C3A	0.0187587	11.3423
CEPT1	0.00441872	16.5526													CYP2D6	0.0196363	261.849
DCK	0.00451188	13.7287													SOAT1	0.0199566	26.9114
SHMT2	0.00454948	213.547													ALAS1	0.0199921	557.241
PGK1	0.00562692	357.392													ACADL	0.0201439	16.4402
DGKD	0.00586486	22.2854													ACACB	0.0208704	50.7297
AMD1	0.00663241	49.8388													CYP8B1	0.0209815	629.305
PGM2	0.00725001	17.873													SHMT1	0.020986	227.425
GXYLT1	0.00727764	22.4402													GANC	0.0210736	11.4351
NAGA	0.00803431	54.3911													ARSA	0.0211729	94.4365
AK4	0.00804883	104.212													LPCAT1	0.021379	24.4767
LCLAT1	0.00823826	15.248													ELOVL4	0.0225131	0.214027
ALDH2	0.00875185	412.369													AGPAT5	0.023088	12.0293
SEPHS1	0.00880682	63.6925													DLAT	0.0235116	41.2552
MTOR	0.00888218	60.249													ABAT	0.0236777	290.172
SMPD4	0.00948705	49.9392													AKR1C1	0.0248849	1074.06
ADH5	0.0100034	171.275													ACY1	0.0258985	22.2934
CMAS	0.0101917	41.4002													BDH2	0.0267386	18.6916
DHCR24	0.0107389	1257.15													LDHC	0.0280278	0.964082
CYP27A1	0.0109772	389.424													PECR	0.0282564	140.688
ATIC	0.0110906	100.687													CPS1	0.0282621	1371.22
INMT	0.0114992	8.03662													DDC	0.0282664	52.4641
POLR3E	0.0118219	29.796													BPNT1	0.0284598	34.4469
MBOAT7	0.0121029	74.1519													GCDH	0.0288366	77.3399
ACADVL	0.0121689	447.888													ALDH6A1	0.0296403	303.717
POLR3F	0.0127715	10.2987													BDH1	0.0298567	181.569
GLUD2	0.0127925	15.6305													ALDOA	0.0301336	292.562
GPD2	0.0131233	17.8412													GSTA3	0.0302411	0.0977663
GALNT6	0.013348	4.78877													UPB1	0.0303989	224.041
UGT2A1	0.0138757	1.50045													MOGAT2	0.0310289	28.521
POFUT2	0.0140455	24.8755													NME5	0.0314565	0.256913
PPT1	0.0141193	84.7282													ALDH2	0.0322256	1093.19
AK2	0.0151236	104.733													SLC1A5	0.0328504	17.6352
MGST2	0.0155393	93.7813													PIPOX	0.033037	344.123
ICMT	0.0156929	56.3212													UGT1A8	0.033259	0.27032
ASNS	0.0159856	20.8287													ABO	0.0337646	0.515205
FADS1	0.0164375	143.845													POLR3B	0.033857	11.3403
PNPT1	0.0166645	25.3986													UPP1	0.0341549	8.1443
POLR1B	0.0171375	21.706													GCNT3	0.0359731	4.69098
GBA	0.017308	88.3853													OTC	0.0361439	134.044
DBT	0.0173742	24.6571													HNMT	0.0363982	135.823
PGD	0.0175751	152.773													ST8SIA1	0.0364787	0.357765
POLE2	0.0180881	5.4469													PCCA	0.0367957	54.8619
B3GALNT1	0.0182401	4.99924													SAT2	0.0369586	122.581
UGT1A5	0.0184231	0.871483													GAD1	0.0375919	1.19501
LPL	0.018451	5.34447													SEPSECS	0.0378727	37.4558
MGST1	0.0187977	407.066													GGPS1	0.0379922	26.6071
POMT2	0.0189162	15.1814													SGMS1	0.0384372	23.221
LYPLA2	0.0203714	91.102													MFNG	0.0389386	5.15521
PTDSS1	0.0209685	101.353													LDHA	0.03895	388.533
LPCAT1	0.0211849	76.9757													FNTA	0.039495	32.7282
POLD2	0.0212676	117.117													KYAT3	0.0402664	19.412
NT5C3A	0.0218307	20.3252													LYPLA1	0.0410979	67.5208
UGT1A6	0.022356	38.5866													ACOX2	0.0413986	139.227
MBOAT1	0.0224436	5.69135													AKT2	0.0417599	126.415
FBP1	0.0227401	106.21													MTFMT	0.0417694	9.44746
SETDB1	0.0228584	38.8165													DGKG	0.0419238	2.36221
ST6GALNAC4	0.0231504	13.0562													ADH1C	0.0424739	742.045
RAF1	0.0236618	114.638													SPHK1	0.043023	4.09934
ELOVL1	0.0242334	71.8805													HMGCS2	0.0430728	804.836
FLT3	0.0243084	0.719633													FMO4	0.04329	44.8677
MARS	0.0246859	95.6398													HKDC1	0.043448	13.7901
ACADS	0.0252798	69.9483													AGXT	0.0440565	663.808
POLD3	0.0258391	14.1076													GCLM	0.0440673	90.4047
ANPEP	0.0263532	613.337													ACSL6	0.0453943	53.3792
PCYT1A	0.0276852	47.1785													SMS	0.0465923	37.4537
KIT	0.0294178	3.17232													GNE	0.0477607	82.3326
B3GNT4	0.0299182	0.783595													ALDH1L1	0.0477946	1399.38
GNPDA1	0.0302912	40.6857													BAAT	0.0487523	900.365
ST3GAL3	0.0309581	12.9088													NME1	0.0496402	58.6649
ACSS1	0.0320134	32.0205													RRM2	0.0496736	22.5182
MARS2	0.0323148	9.24031
B3GALT4	0.0323974	5.06606
ELOVL6	0.032417	42.3858
WBSCR17	0.0324281	0.590918
PRIM2	0.0331839	11.0386
PKM	0.033195	441.261
IMPDH1	0.0334758	28.2916
MAT2A	0.0334928	87.8125
HSD17B12	0.0335705	73.217
CTPS1	0.0339886	41.0548
SPTLC1	0.0356441	21.0943
DHCR7	0.0357147	219.776
PGM3	0.0358586	46.1397
GSTO1	0.0361466	266.247
IDI1	0.0363361	137.707
TXNRD1	0.0365248	207.103
AKR1A1	0.0366325	169.303
LPCAT2	0.0366382	9.10863
PTDSS2	0.0367945	37.1386
PSAT1	0.0376708	77.2945
SDHB	0.038291	87.8403
PDK1	0.038487	17.8548
SOAT1	0.0394583	46.4929
NME7	0.0397543	9.28326
ACYP1	0.0402953	3.7949
POLE3	0.0411828	47.6231
GALNT16	0.0415885	2.44641
L3HYPDH	0.0417662	9.73291
FDPS	0.0423238	226.902
DLD	0.0429068	78.9604
CYP3A5	0.0431409	166.174
ACO2	0.043239	80.9811
RRM1	0.043345	50.2774
IDH3B	0.044345	81.1668
MAT2B	0.0445821	48.7423
CS	0.0447355	115.126
AGPAT4	0.0448685	7.08984
ADO	0.0457545	16.1009
RGN	0.0458166	84.9541
TWISTNB	0.0466259	14.909
KMT5C	0.0466485	12.5342
NSDHL	0.0467006	46.1561
BCKDHB	0.0468323	17.9411
ELOVL3	0.0474344	0.474622
GLUD1	0.0487263	456.034
OGDH	0.0487318	124.802
GALE	0.0487459	82.1318
GSS	0.0489933	63.2824

## Sheet: Veen results
Names	Numbers	Gene ID
C1 C3 C4	1	LDHA
C1 C2	6	PNPT1
		FLT3
		TPI1
		SLC2A1
		NSDHL
		BCKDHB
C1 C3	11	DHDH
		ST3GAL3
		SMPD4
		HSD17B12
		ELOVL3
		POLE2
		ZMPSTE24
		TYMS
		SETDB1
		PGM3
		INMT
C1 C4	20	TKT
		ACSS1
		NT5C3A
		PKM
		GCNT3
		IMPDH1
		GALNT6
		ST6GALNAC4
		ALDH2
		SMS
		GBA
		GCLM
		DLAT
		RRM2
		TXNRD1
		ME1
		SLC16A3
		PGD
		SOAT1
		LPCAT1
C2 C3	3	GCSH
		HPD
		EBP
C2 C4	3	UGT1A8
		PCK2
		ARSA
C3 C4	5	ADH1C
		CHST11
		PIK3CD
		MOGAT2
		IVD
C1	138	L3HYPDH
		AACS
		PGM2
		MTOR
		POLD2
		DHCR24
		ACYP1
		TK1
		CYB5RL
		CYP3A5
		NME6
		GLUD1
		UMPS
		PFAS
		RGN
		RAF1
		DCK
		GALE
		B3GALT4
		PDK1
		SPTLC1
		RPE
		PGAM1
		ELOVL1
		GXYLT1
		AK7
		DLD
		SDHB
		PAICS
		LPL
		PLPP1
		DBT
		POLR3G
		LPCAT2
		FADS1
		GPD2
		FASN
		PRIM1
		GSTO1
		KIT
		B3GALNT1
		POLR1A
		CYP2C19
		ACADVL
		ACACA
		LCLAT1
		B3GNT4
		PHGDH
		GLUD2
		OGDH
		MTHFR
		GSS
		IDH1
		POLR1B
		KMT5A
		SEPHS1
		AK4
		ADO
		ICMT
		POMT2
		NME7
		MARS
		AGPAT4
		PCYT1A
		TWISTNB
		POLD1
		GSTM5
		MBOAT7
		POLR3F
		POLE3
		GGT7
		FPGT
		MARS2
		WBSCR17
		PSAT1
		GNPDA1
		POLR3E
		ADH5
		CYP27A1
		MBOAT1
		CAD
		MAT2B
		POLD3
		DTYMK
		CEPT1
		POFUT2
		UGT1A6
		AKR1A1
		LYPLA2
		GAPDH
		IDI1
		DHCR7
		G6PD
		ELOVL6
		MGST2
		CTPS1
		ADSSL1
		AK2
		TXNDC12
		PPT1
		CMAS
		ATIC
		PGS1
		PTDSS2
		SUV39H2
		CS
		PLOD2
		CHST7
		ASNS
		KMT5C
		FDPS
		GALNT16
		IDH3B
		FBP1
		AADAT
		POLA2
		PAPSS1
		AMD1
		UGT1A5
		GGT5
		MAT2A
		NAGA
		ACADS
		ANPEP
		SHMT2
		MGST1
		NRAS
		ADSL
		UGT2A1
		DHFR
		ACO2
		RRM1
		DGKD
		PTDSS1
		PRIM2
		PGK1
		POLE
		PPAT
C2	36	GSR
		HSD17B10
		GALNT3
		NTRK1
		SMPD1
		HAGH
		JMJD7.PLA2G4B
		AKR7A2
		MAP2K2
		GCAT
		TPH1
		GPX3
		CES2
		GSTA5
		PLD4
		FUK
		GMPPA
		PRODH
		FTCD
		MDH2
		CYP46A1
		TMLHE
		GLB1
		NAGS
		POMT1
		GSTM2
		PLA2G4F
		ACOT7
		MCAT
		HEXA
		HDC
		AUH
		GSTM3
		GALNT10
		CYB5R3
		B3GALT2
C3	36	POLA1
		ST3GAL2
		SLC33A1
		LDHD
		DERA
		CHSY1
		CERS5
		CBR3
		POLR2F
		CHDH
		GALNTL6
		HRAS
		GNMT
		HACD4
		FUT2
		CERS3
		HMGCL
		UXS1
		B3GLCT
		TKTL1
		ST6GAL2
		ADH4
		ALDH3B2
		CEL
		IDNK
		DOT1L
		GALNT14
		FADS2
		POLE4
		TK2
		CBSL
		CANT1
		TGDS
		AK6
		SOAT2
		GCNT4
C4	99	PCCA
		GOT2
		POLR2G
		PFKP
		MOGAT1
		ARG2
		MTHFD1
		ALDH1L1
		HMGCS2
		ALDH6A1
		MTFMT
		BDH1
		FNTA
		ST8SIA1
		AKR1C1
		SARDH
		BPNT1
		GGPS1
		MPI
		B4GALNT1
		ACSL6
		CPS1
		PECR
		ACY1
		DGKG
		CYP2D6
		HNMT
		PIK3R1
		ACACB
		CDO1
		UGDH
		AGPAT5
		UPP1
		SPHK1
		SRM
		OTC
		LYPLA1
		PLA2G1B
		ALDH1B1
		CHSY3
		SEPSECS
		PLB1
		SAT2
		POLR2K
		AKT2
		MAP2K1
		KYAT3
		FMO4
		CYP2C9
		IL4I1
		CYP2E1
		AGXT
		ETNK2
		UPB1
		ALDH4A1
		MFNG
		ALDH7A1
		CYP8B1
		PLA2G12A
		GNE
		HKDC1
		A4GALT
		DEGS1
		SGMS1
		PHOSPHO1
		ABO
		ACOX2
		MTHFS
		ABAT
		MYC
		BDH2
		NANP
		NME1
		GAD1
		ACADL
		ALDOA
		MTHFD1L
		GSTA3
		LDHC
		GCNT1
		ALAS1
		SLC1A5
		SHMT1
		AMPD3
		PIPOX
		CYP3A4
		BAAT
		ALDH5A1
		DDC
		NME5
		ECI2
		ELOVL4
		MCCC2
		AKR7A3
		GCDH
		HK3
		ACER3
		GANC
		POLR3B
