# Supplementary material for: Characterization of heterogeneous metabolism in hepatocellular carcinoma identifies new therapeutic target and treatment strategy
Source: Front Immunol. 2023 Mar 16;14:1076587. doi: 10.3389/fimmu.2023.1076587 (PMC10060979; doi:10.3389/fimmu.2023.1076587)
Supplement: Supplementary file 5 [file Table_4.xlsx]

## Sheet: Sheet1
Antibodies used in the experiments
Product	Source	No.of Catalogue
Primary antibody:
Western Blotting:
anti-PPT1/PPT	Abcam	ab302895
anti-β-Actin	Cell Signaling Technology	4970
anti-LC3B	Cell Signaling Technology	83506
anti-PKM2	Cell Signaling Technology	4053
IHC:
anti-Ki67	Abcam	ab16667
Secondary antibody:
Western Blotting:
anti-rabbit IgG-HRP	Cell Signaling Technology	7074
anti-mouse IgG-HRP	Cell Signaling Technology	7076
IHC:
anti-rabbit IgG-HRP	Proteintech	SA00001-2
