# Supplementary material for: Characterization of heterogeneous metabolism in hepatocellular carcinoma identifies new therapeutic target and treatment strategy
Source: Front Immunol. 2023 Mar 16;14:1076587. doi: 10.3389/fimmu.2023.1076587 (PMC10060979; doi:10.3389/fimmu.2023.1076587)
Supplement: Supplementary file 6 [file Table_5.xlsx]

## Sheet: Sheet1
The sequence of oligonucleotides used in this study
shRNAs
Gene	Sequence (5’-3’)
PKM2-shRNA#1	GTTCGGAGGTTTGATGAAATC
PKM2-shRNA#2	CGTGGATGATGGGCTTATTTC
PPT1-shRNA#1	CCATAAAGGAGGATGTGTATC
PPT1-shRNA#2	GCACTTGCTAAGGATCCTAAA
